# Supplementary material for: Integrated Multi-Tissue Transcriptome Profiling Characterizes the Genetic Basis and Biomarkers Affecting Reproduction in Sheep (Ovis aries)
Source: Genes (Basel). 2023 Sep 27;14(10):1881. doi: 10.3390/genes14101881 (PMC10606288; doi:10.3390/genes14101881)
Supplement: Supplementary file 1 [file genes-14-01881-s001.zip]

Archive with 2 entries (2 files):
- Supplyment-HPO-DEGs in Xinggao,Sunite,Sufolk sheep and 51 TF genes.xlsx
- Supplyment-R1.pdf
