# Supplementary material for: Integrated Multi-Tissue Transcriptome Profiling Characterizes the Genetic Basis and Biomarkers Affecting Reproduction in Sheep (Ovis aries)
Source: Genes (Basel). 2023 Sep 27;14(10):1881. doi: 10.3390/genes14101881 (PMC10606288; doi:10.3390/genes14101881)
Supplement: Supplementary file 1 [file genes-14-01881-s001.zip › Supplyment-HPO-DEGs in Xinggao,Sunite,Sufolk sheep and 51 TF genes.xlsx]

## Sheet: hypothalamus-DEGs 
Type	GENE	baseMean	log2FC	lfcSE	stat	PValue	FDR
Brain_DOWN	LOC105609418	865.102	-12.9115	0.842631	-15.3228	5.38409e-53	1.35916e-48
Brain_DOWN	LOC101113108	1093.95	-13.25	0.874902	-15.1445	8.23341e-52	1.03922e-47
Brain_DOWN	SIM1	467.543	-12.0239	0.855842	-14.0492	7.78594e-45	6.55161e-41
Brain_DOWN	LOC105612041	452.139	-11.9753	0.921001	-13.0025	1.18378e-38	7.47086e-35
Brain_DOWN	DLX1	215.607	-10.9073	0.849996	-12.8322	1.08215e-37	4.64062e-34
Brain_DOWN	LOC101120877	242.269	-11.0746	0.863129	-12.8307	1.10298e-37	4.64062e-34
Brain_DOWN	LOC105602035	309.236	-11.4272	0.911301	-12.5395	4.53999e-36	1.63725e-32
Brain_DOWN	LOC106991712	259.086	-11.1719	0.89252	-12.5173	6.00772e-36	1.89574e-32
Brain_DOWN	LOC105602134	344.797	-11.5843	0.933784	-12.4057	2.43335e-35	6.82528e-32
Brain_DOWN	LOC101113632	167.462	-10.5421	0.860644	-12.2491	1.69896e-34	4.26722e-31
Brain_DOWN	ZDBF2	163.54	-10.5082	0.85839	-12.2418	1.85943e-34	4.26722e-31
Brain_DOWN	NR5A1	160.335	-10.4798	0.856665	-12.2332	2.06512e-34	4.34432e-31
Brain_DOWN	LOC101110457	188.414	-10.7122	0.878061	-12.1998	3.11618e-34	6.05114e-31
Brain_DOWN	RSPH4A	206.611	-10.846	0.897184	-12.089	1.2081e-33	2.17837e-30
Brain_DOWN	LOC106991744	148.047	-10.364	0.873449	-11.8656	1.786e-32	3.00572e-29
Brain_DOWN	LY6K	119.707	-10.058	0.856739	-11.7399	7.95843e-32	1.25564e-28
Brain_DOWN	LOC105608206	197.754	-10.7819	0.924595	-11.6612	2.01094e-31	2.98612e-28
Brain_DOWN	LOC106991745	285.919	-11.314	0.986137	-11.473	1.80273e-30	2.52823e-27
Brain_DOWN	GHRH	117.748	-10.0335	0.893435	-11.2302	2.89767e-29	3.84993e-26
Brain_DOWN	FEZF1	105.441	-9.87527	0.88144	-11.2036	3.91635e-29	4.94322e-26
Brain_DOWN	LOC106991739	115.852	-10.0113	0.895022	-11.1855	4.80229e-29	5.77281e-26
Brain_DOWN	LOC105604212	148.571	-10.3699	0.927481	-11.1807	5.06723e-29	5.81442e-26
Brain_DOWN	GCNT7	87.2376	-9.60068	0.865953	-11.0868	1.45325e-28	1.59504e-25
Brain_DOWN	SIX6	98.0937	-9.77087	0.884953	-11.0411	2.42022e-28	2.54566e-25
Brain_DOWN	LOC105604320	89.7781	-9.64261	0.876936	-10.9958	4.00366e-28	4.04274e-25
Brain_DOWN	LOC105615775	129.424	-10.1708	0.927076	-10.9709	5.27657e-28	5.12314e-25
Brain_DOWN	LOC106990414	102.459	-9.83209	0.897755	-10.9519	6.50928e-28	6.08594e-25
Brain_DOWN	LOC105612745	97.2783	-9.75845	0.9001	-10.8415	2.18793e-27	1.97258e-24
Brain_DOWN	LOC105605169	88.2037	-9.61667	0.892277	-10.7777	4.38833e-27	3.81997e-24
Brain_DOWN	LOC105616041	91.8578	-9.67547	0.898524	-10.7682	4.86542e-27	4.09409e-24
Brain_DOWN	LOC106991100	123.009	-10.097	0.938148	-10.7627	5.16117e-27	4.20286e-24
Brain_DOWN	LOC101114146	75.5576	-9.39399	0.882281	-10.6474	1.79311e-26	1.41454e-23
Brain_DOWN	LOC105611520	68.6928	-9.25633	0.870519	-10.6331	2.08993e-26	1.59873e-23
Brain_DOWN	LOC106990839	79.5926	-9.46941	0.892774	-10.6067	2.77293e-26	2.05882e-23
Brain_DOWN	LOC105615890	104.001	-9.85469	0.936906	-10.5183	7.11185e-26	5.12947e-23
Brain_DOWN	LOC105616073	93.9101	-9.70772	0.923536	-10.5115	7.64921e-26	5.3638e-23
Brain_DOWN	LOC105612857	93.125	-9.69631	0.92398	-10.4941	9.19825e-26	6.27569e-23
Brain_DOWN	LOC106991045	77.1144	-9.42357	0.899184	-10.4801	1.06592e-25	6.89952e-23
Brain_DOWN	DDI1	113.71	-9.98416	0.952452	-10.4826	1.03862e-25	6.89952e-23
Brain_DOWN	LOC106990851	78.4853	-9.44844	0.907672	-10.4095	2.24302e-25	1.41557e-22
Brain_DOWN	LOC101122504	59.085	-9.0392	0.874084	-10.3413	4.58074e-25	2.82039e-22
Brain_DOWN	LOC105607689	118.348	-10.0409	0.97346	-10.3147	6.04908e-25	3.63579e-22
Brain_DOWN	LOC101123417	89.2473	-9.63316	0.934821	-10.3048	6.70179e-25	3.845e-22
Brain_DOWN	LOC105616083	67.7963	-9.23759	0.896279	-10.3066	6.57915e-25	3.845e-22
Brain_DOWN	LOC106991520	66.7062	-9.21443	0.895757	-10.2868	8.08515e-25	4.53559e-22
Brain_DOWN	LOC105608392	65.472	-9.18674	0.894732	-10.2676	9.86379e-25	5.41308e-22
Brain_DOWN	LOC105605386	73.7529	-9.35919	0.918149	-10.1935	2.11907e-24	1.13817e-21
Brain_DOWN	LOC105614706	55.1234	-8.93946	0.877385	-10.1888	2.22599e-24	1.17069e-21
Brain_DOWN	LOC101123670	113.498	-9.98064	0.981832	-10.1653	2.83167e-24	1.45883e-21
Brain_DOWN	LOC105604420	74.0031	-9.3638	0.928839	-10.0812	6.69166e-24	3.37849e-21
Brain_DOWN	LOC105604536	73.6206	-9.35672	0.929871	-10.0624	8.10115e-24	4.00991e-21
Brain_DOWN	LOC105615777	96.1271	-9.74132	0.969389	-10.0489	9.28757e-24	4.50876e-21
Brain_DOWN	LOC105615472	73.3674	-9.35067	0.931616	-10.037	1.04768e-23	4.9901e-21
Brain_DOWN	LOC105609200	84.0393	-9.54741	0.953747	-10.0104	1.37164e-23	6.29558e-21
Brain_DOWN	LOC105611702	77.756	-9.43495	0.942483	-10.0107	1.36728e-23	6.29558e-21
Brain_DOWN	LOC105605085	55.3828	-8.94459	0.894258	-10.0023	1.48972e-23	6.71544e-21
Brain_DOWN	LOC105605858	55.5212	-8.95096	0.896852	-9.98042	1.85675e-23	8.22311e-21
Brain_DOWN	LOC105602539	91.4398	-9.66948	0.984071	-9.82599	8.70126e-23	3.78715e-20
Brain_DOWN	LOC106991732	64.5081	-9.16663	0.935415	-9.79954	1.13101e-22	4.775e-20
Brain_DOWN	LOC105614738	77.9143	-9.43847	0.963189	-9.79919	1.13492e-22	4.775e-20
Brain_DOWN	LOC106991756	56.1509	-8.96746	0.915755	-9.79243	1.21348e-22	5.02182e-20
Brain_DOWN	LOC105610591	73.2793	-9.34938	0.960721	-9.73163	2.21023e-22	8.9992e-20
Brain_DOWN	LOC105604435	50.8387	-8.82273	0.908903	-9.70701	2.8148e-22	1.12789e-19
Brain_DOWN	VAX1	47.7266	-8.73106	0.901868	-9.68109	3.62841e-22	1.43118e-19
Brain_DOWN	LOC106990875	71.5907	-9.31687	0.962948	-9.67537	3.83717e-22	1.49024e-19
Brain_DOWN	LOC105616070	71.5238	-9.31527	0.964308	-9.66006	4.45624e-22	1.70444e-19
Brain_DOWN	LOC105608924	63.3394	-9.13972	0.948807	-9.63285	5.80935e-22	2.18882e-19
Brain_DOWN	LOC101105608	45.7507	-8.67122	0.90235	-9.6096	7.28341e-22	2.70386e-19
Brain_DOWN	LOC105604700	58.8936	-9.03467	0.940323	-9.60805	7.39384e-22	2.70507e-19
Brain_DOWN	LOC106990936	47.9456	-8.73905	0.910101	-9.60228	7.81925e-22	2.81985e-19
Brain_DOWN	LOC105615632	49.4976	-8.7839	0.915294	-9.5968	8.24621e-22	2.93194e-19
Brain_DOWN	LOC105608196	40.2281	-8.48439	0.886979	-9.56549	1.11671e-21	3.91531e-19
Brain_DOWN	LOC105605513	64.151	-9.15731	0.958491	-9.55388	1.24927e-21	4.32007e-19
Brain_DOWN	ANGPTL3	63.2	-9.13674	0.961588	-9.50171	2.06467e-21	7.04331e-19
Brain_DOWN	LOC105612497	45.8709	-8.67401	0.914066	-9.48948	2.32184e-21	7.815e-19
Brain_DOWN	LOC105604939	40.4664	-8.49318	0.895979	-9.47922	2.56192e-21	8.50963e-19
Brain_DOWN	LOC105608688	43.3795	-8.59297	0.906762	-9.47655	2.6284e-21	8.61706e-19
Brain_DOWN	LOC105607071	44.7865	-8.63979	0.917488	-9.41678	4.6512e-21	1.50532e-18
Brain_DOWN	LOC106991079	62.5784	-9.12177	0.96938	-9.4099	4.96629e-21	1.58695e-18
Brain_DOWN	LOC105614715	40.319	-8.48842	0.903359	-9.39651	5.64053e-21	1.77987e-18
Brain_DOWN	LOC106991068	68.9032	-9.26164	0.986019	-9.39295	5.83406e-21	1.81821e-18
Brain_DOWN	LOC105603027	59.6909	-9.05371	0.965402	-9.37817	6.71256e-21	2.06648e-18
Brain_DOWN	LOC105616554	49.49	-8.78311	0.936764	-9.37601	6.85169e-21	2.0839e-18
Brain_DOWN	LOC105602143	48.8242	-8.76392	0.934977	-9.37341	7.02269e-21	2.11049e-18
Brain_DOWN	SPATA12	38.765	-8.43147	0.900522	-9.36288	7.75952e-21	2.30449e-18
Brain_DOWN	LOC105612994	44.7626	-8.639	0.92478	-9.34168	9.48142e-21	2.78313e-18
Brain_DOWN	LOC105606602	42.2891	-8.55837	0.916585	-9.33724	9.8882e-21	2.86917e-18
Brain_DOWN	NKX2-4	47.8199	-8.73526	0.935947	-9.33307	1.0285e-20	2.95038e-18
Brain_DOWN	CCDC113	44.8075	-8.64111	0.926743	-9.32417	1.11853e-20	3.1726e-18
Brain_DOWN	LOC105612530	58.1935	-9.01814	0.968015	-9.31611	1.20683e-20	3.38504e-18
Brain_DOWN	LOC106990784	34.5207	-8.26378	0.891898	-9.26538	1.94383e-20	5.39231e-18
Brain_DOWN	LOC101118869	59.7697	-9.05609	0.982249	-9.21975	2.9778e-20	8.17084e-18
Brain_DOWN	LOC101111178	82.6346	-9.52285	1.03702	-9.18294	4.19489e-20	1.13867e-17
Brain_DOWN	C3H2orf50	50.1737	-8.80311	0.959461	-9.17506	4.51303e-20	1.21199e-17
Brain_DOWN	LRTM1	53.1458	-8.88722	0.973791	-9.12642	7.08016e-20	1.88138e-17
Brain_DOWN	LOC101121710	55.8995	-8.95856	0.987192	-9.07479	1.13901e-19	2.99512e-17
Brain_DOWN	C13H10orf67	33.2495	-8.21024	0.907298	-9.04911	1.44141e-19	3.75122e-17
Brain_DOWN	LOC105607914	50.0172	-8.7986	0.973256	-9.04038	1.56131e-19	4.02182e-17
Brain_DOWN	LOC105615522	32.4055	-8.17169	0.905367	-9.02583	1.78339e-19	4.54746e-17
Brain_DOWN	LOC105604936	37.5563	-8.38396	0.929546	-9.01942	1.89096e-19	4.77354e-17
Brain_DOWN	LOC105604889	35.7928	-8.31369	0.922262	-9.01446	1.9785e-19	4.94508e-17
Brain_DOWN	LOC105609085	40.6321	-8.49996	0.950972	-8.93817	3.95651e-19	9.79199e-17
Brain_DOWN	LOC106991680	51.7771	-8.84941	0.992703	-8.91446	4.90184e-19	1.20138e-16
Brain_DOWN	LOC105604809	32.0807	-8.15762	0.920237	-8.86469	7.67178e-19	1.86218e-16
Brain_DOWN	LOC105610414	37.4964	-8.38348	0.946071	-8.86137	7.90361e-19	1.90018e-16
Brain_DOWN	LOC105604598	46.9664	-8.70751	0.985746	-8.83342	1.01523e-18	2.41778e-16
Brain_DOWN	LOC105609802	33.3723	-8.21352	0.9328	-8.80523	1.3058e-18	3.08071e-16
Brain_DOWN	LOC105615095	63.8972	-9.1523	1.04353	-8.77055	1.77795e-18	4.05635e-16
Brain_DOWN	LOC106990791	29.5268	-8.03778	0.916489	-8.77019	1.78361e-18	4.05635e-16
Brain_DOWN	LOC105602300	35.0105	-8.28433	0.944459	-8.77151	1.76286e-18	4.05635e-16
Brain_DOWN	LOC105604553	37.119	-8.37015	0.954316	-8.77083	1.77356e-18	4.05635e-16
Brain_DOWN	LOC101115899	31.3166	-8.1239	0.92869	-8.74771	2.17734e-18	4.90758e-16
Brain_DOWN	IL4	42.6201	-8.56807	0.988845	-8.66472	4.52614e-18	1.01113e-15
Brain_DOWN	LOC101111339	43.3085	-8.59172	0.991786	-8.66288	4.60001e-18	1.01862e-15
Brain_DOWN	LOC105602633	41.467	-8.52853	0.985999	-8.64963	5.16665e-18	1.12743e-15
Brain_DOWN	LOC101123158	35.9599	-8.32094	0.962034	-8.64932	5.18069e-18	1.12743e-15
Brain_DOWN	LOC105610284	35.1863	-8.292	0.963095	-8.60974	7.32268e-18	1.57995e-15
Brain_DOWN	LOC105605161	29.1888	-8.02237	0.932237	-8.6055	7.59858e-18	1.62558e-15
Brain_DOWN	LOC105606243	27.6919	-7.94741	0.924736	-8.59424	8.38151e-18	1.77801e-15
Brain_DOWN	LOC101120200	36.1861	-8.32944	0.970363	-8.58384	9.17563e-18	1.93025e-15
Brain_DOWN	LOC101112316	25.4399	-7.82289	0.915362	-8.54622	1.27183e-17	2.6534e-15
Brain_DOWN	LOC105616227	29.3323	-8.02863	0.939731	-8.54354	1.3017e-17	2.69346e-15
Brain_DOWN	LOC105611517	25.2205	-7.8093	0.916971	-8.51641	1.64578e-17	3.37773e-15
Brain_DOWN	LOC106990792	33.8068	-8.23389	0.968033	-8.50579	1.80361e-17	3.67181e-15
Brain_DOWN	LOC105614702	39.6497	-8.46281	0.995362	-8.50225	1.85951e-17	3.75532e-15
Brain_DOWN	LOC105615848	27.2817	-7.92438	0.933698	-8.4871	2.11861e-17	4.24462e-15
Brain_DOWN	LOC106991359	35.1651	-8.29142	0.981676	-8.44619	3.0096e-17	5.98223e-15
Brain_DOWN	LOC105605347	41.5251	-8.52978	1.0104	-8.44197	3.12028e-17	6.15377e-15
Brain_DOWN	LOC105609932	29.0117	-8.01447	0.949951	-8.43672	3.26367e-17	6.34519e-15
Brain_DOWN	LOC105611571	50.4663	-8.81168	1.04446	-8.43658	3.26761e-17	6.34519e-15
Brain_DOWN	LOC105603994	35.8717	-8.31706	0.988038	-8.41775	3.83772e-17	7.39537e-15
Brain_DOWN	LOC105616591	39.0039	-8.44056	1.00451	-8.4027	4.36322e-17	8.2816e-15
Brain_DOWN	LOC105614752	49.9888	-8.79796	1.047	-8.403	4.35208e-17	8.2816e-15
Brain_DOWN	LOC105605163	27.6593	-7.94309	0.946386	-8.39308	4.7357e-17	8.92148e-15
Brain_DOWN	LOC105604944	45.8506	-8.67338	1.03354	-8.39194	4.78201e-17	8.942e-15
Brain_DOWN	LOC105602443	36.7662	-8.35363	0.999163	-8.36063	6.23856e-17	1.15799e-14
Brain_DOWN	LOC105616563	36.4495	-8.34348	1.00316	-8.31716	9.00956e-17	1.66013e-14
Brain_DOWN	LOC105605175	30.7815	-8.09883	0.974608	-8.30984	9.58344e-17	1.75307e-14
Brain_DOWN	LOC105604641	31.3714	-8.12467	0.979662	-8.29334	1.10114e-16	1.9998e-14
Brain_DOWN	LOC105615726	28.016	-7.96583	0.961111	-8.28815	1.15025e-16	2.07407e-14
Brain_DOWN	LOC105616179	33.9828	-8.24082	0.994545	-8.28602	1.17101e-16	2.09651e-14
Brain_DOWN	LOC105608313	32.5696	-8.17976	0.988661	-8.27357	1.30001e-16	2.31109e-14
Brain_DOWN	LOC105603215	29.9162	-8.05655	0.979826	-8.22243	1.99423e-16	3.496e-14
Brain_DOWN	LOC105602517	36.6785	-8.35254	1.01687	-8.214	2.13944e-16	3.7247e-14
Brain_DOWN	LOC105615402	34.0605	-8.24521	1.00525	-8.20211	2.36212e-16	4.0842e-14
Brain_DOWN	LOC105607629	28.6504	-7.99629	0.977128	-8.18347	2.75793e-16	4.72803e-14
Brain_DOWN	LOC105606509	26.3728	-7.87284	0.962209	-8.18204	2.79067e-16	4.72803e-14
Brain_DOWN	LOC105602109	23.7844	-7.72715	0.944345	-8.18255	2.77899e-16	4.72803e-14
Brain_DOWN	LOC105605597	34.0919	-8.24602	1.00806	-8.1801	2.8361e-16	4.77297e-14
Brain_DOWN	LOC101110979	27.9942	-7.96317	0.976645	-8.15359	3.53279e-16	5.90607e-14
Brain_DOWN	LOC105615923	42.0077	-8.54723	1.04885	-8.14917	3.66419e-16	6.08545e-14
Brain_DOWN	LOC106991080	36.5782	-8.34758	1.02783	-8.12155	4.60274e-16	7.59422e-14
Brain_DOWN	C4H7orf62	24.0106	-7.73884	0.953013	-8.1204	4.64652e-16	7.61667e-14
Brain_DOWN	LOC105603485	40.9678	-8.51128	1.0515	-8.09439	5.75514e-16	9.37307e-14
Brain_DOWN	PRDM13	22.9883	-7.67901	0.949757	-8.08524	6.20429e-16	1.00398e-13
Brain_DOWN	LOC105611708	21.1117	-7.5557	0.937656	-8.05807	7.75058e-16	1.23833e-13
Brain_DOWN	LOC105611802	29.7017	-8.04722	1.00107	-8.03862	9.08542e-16	1.44247e-13
Brain_DOWN	LOC105603095	21.8611	-7.60577	0.94726	-8.02923	9.80824e-16	1.54371e-13
Brain_DOWN	LOC105603499	30.1479	-8.06901	1.00546	-8.02521	1.01349e-15	1.5793e-13
Brain_DOWN	LOC105615661	32.8609	-8.19368	1.0215	-8.02121	1.04705e-15	1.62157e-13
Brain_DOWN	LOC101110711	27.491	-7.93287	0.989454	-8.01742	1.07987e-15	1.66221e-13
Brain_DOWN	LOC105607543	27.6992	-7.94722	0.992399	-8.00809	1.16506e-15	1.78248e-13
Brain_DOWN	LOC105602161	23.1235	-7.6873	0.960456	-8.0038	1.2064e-15	1.8346e-13
Brain_DOWN	LOC105616450	26.1026	-7.86151	0.982757	-7.99944	1.24981e-15	1.88924e-13
Brain_DOWN	C20H6orf229	24.8271	-7.78785	0.974183	-7.99423	1.30382e-15	1.95915e-13
Brain_DOWN	LOC105615765	29.3042	-8.02569	1.00511	-7.98486	1.40686e-15	2.10146e-13
Brain_DOWN	LOC105607010	27.1532	-7.91692	0.992445	-7.97719	1.49705e-15	2.22303e-13
Brain_DOWN	LOC105612099	29.6419	-8.04495	1.0089	-7.97397	1.5366e-15	2.26842e-13
Brain_DOWN	LOC105609120	47.3049	-8.71797	1.09523	-7.95997	1.7208e-15	2.52557e-13
Brain_DOWN	LOC105605514	24.4339	-7.76359	0.975542	-7.95823	1.74519e-15	2.54657e-13
Brain_DOWN	LOC105614966	32.578	-8.18049	1.0288	-7.95153	1.84228e-15	2.67279e-13
Brain_DOWN	LOC105611677	24.7657	-7.78418	0.979632	-7.94603	1.92587e-15	2.77809e-13
Brain_DOWN	LOC101102604	36.2156	-8.33335	1.05004	-7.9362	2.08478e-15	2.99024e-13
Brain_DOWN	LOC105602273	33.2039	-8.20826	1.03503	-7.93047	2.18323e-15	3.11375e-13
Brain_DOWN	LOC101122314	27.1333	-7.91533	1	-7.91532	2.4662e-15	3.47803e-13
Brain_DOWN	LOC105607994	26.873	-7.90297	0.999385	-7.90783	2.61905e-15	3.67307e-13
Brain_DOWN	LOC106991882	31.39	-8.12693	1.0279	-7.90637	2.65004e-15	3.696e-13
Brain_DOWN	LOC105615611	29.7667	-8.04913	1.02022	-7.8896	3.03149e-15	4.20477e-13
Brain_DOWN	LOC106991576	21.0129	-7.54688	0.956648	-7.88888	3.04918e-15	4.2062e-13
Brain_DOWN	LOC105614987	28.0191	-7.9624	1.01022	-7.88187	3.2253e-15	4.42497e-13
Brain_DOWN	LOC105614656	31.5398	-8.13299	1.03413	-7.86456	3.7041e-15	5.05439e-13
Brain_DOWN	LOC105604218	20.8944	-7.53954	0.959461	-7.8581	3.89996e-15	5.29304e-13
Brain_DOWN	LOC105613526	26.8264	-7.90065	1.00752	-7.84165	4.44664e-15	6.00273e-13
Brain_DOWN	LOC105602281	22.716	-7.65929	0.976985	-7.83972	4.51536e-15	6.06307e-13
Brain_DOWN	LOC105612186	27.5646	-7.93863	1.01314	-7.83566	4.66385e-15	6.22932e-13
Brain_DOWN	LOC105615103	26.9344	-7.90601	1.01018	-7.82635	5.02224e-15	6.6727e-13
Brain_DOWN	GDF5	21.6144	-7.59018	0.971137	-7.81576	5.46318e-15	7.18295e-13
Brain_DOWN	LOC106991654	23.2174	-7.69155	0.984966	-7.80894	5.76702e-15	7.54315e-13
Brain_DOWN	LOC105615460	30.7411	-8.09688	1.03791	-7.80113	6.13542e-15	7.97154e-13
Brain_DOWN	LOC105613866	25.5421	-7.83029	1.0038	-7.80067	6.1577e-15	7.97154e-13
Brain_DOWN	TDRD15	38.3447	-8.41416	1.08058	-7.78672	6.87711e-15	8.85744e-13
Brain_DOWN	CRYBA1	24.2614	-7.75576	0.996386	-7.78389	7.03294e-15	8.99787e-13
Brain_DOWN	LOC106990997	18.1557	-7.3357	0.942475	-7.78345	7.05744e-15	8.99787e-13
Brain_DOWN	LOC106991102	26.1601	-7.8639	1.01046	-7.78252	7.10958e-15	9.01881e-13
Brain_DOWN	LOC105613099	32.0448	-8.15524	1.04807	-7.78118	7.18535e-15	9.06935e-13
Brain_DOWN	LOC105608136	30.6104	-8.09107	1.04007	-7.77936	7.28895e-15	9.15434e-13
Brain_DOWN	LOC101115436	30.5624	-8.08757	1.03977	-7.77822	7.35548e-15	9.19217e-13
Brain_DOWN	LOC105603672	23.6048	-7.71577	0.992095	-7.77725	7.41196e-15	9.21712e-13
Brain_DOWN	LOC106991771	37.9458	-8.39962	1.08036	-7.77482	7.55541e-15	9.34945e-13
Brain_DOWN	LOC105616074	31.6219	-8.13761	1.04746	-7.76889	7.91772e-15	9.75e-13
Brain_DOWN	LOC105607924	20.3241	-7.49805	0.970405	-7.72673	1.10346e-14	1.35222e-12
Brain_DOWN	LOC106991375	27.0578	-7.91328	1.02554	-7.7162	1.19845e-14	1.46153e-12
Brain_DOWN	LOC105609553	26.9929	-7.90998	1.02542	-7.71393	1.22004e-14	1.48071e-12
Brain_DOWN	LOC106990815	23.4314	-7.70535	0.999593	-7.70849	1.27317e-14	1.5378e-12
Brain_DOWN	LOC101106235	28.5625	-7.99086	1.0387	-7.69314	1.43562e-14	1.72575e-12
Brain_DOWN	LOC105615315	23.3974	-7.70313	1.00164	-7.69051	1.46553e-14	1.75335e-12
Brain_DOWN	LOC106991911	23.7953	-7.72861	1.00611	-7.68169	1.57007e-14	1.85209e-12
Brain_DOWN	LOC106991063	24.5009	-7.76873	1.01121	-7.6826	1.55892e-14	1.85209e-12
Brain_DOWN	LOC105611835	22.2671	-7.63227	0.993534	-7.68195	1.56688e-14	1.85209e-12
Brain_DOWN	LOC106990472	25.2064	-7.80904	1.01688	-7.6794	1.59839e-14	1.87673e-12
Brain_DOWN	LOC105607741	21.63	-7.58925	0.989067	-7.67314	1.67839e-14	1.94354e-12
Brain_DOWN	LOC105615969	17.4563	-22.3482	2.91231	-7.67368	1.67128e-14	1.94354e-12
Brain_DOWN	LOC105603546	19.4967	-7.43965	0.969511	-7.67361	1.67221e-14	1.94354e-12
Brain_DOWN	LOC105604029	25.8218	-7.84444	1.02244	-7.67225	1.69011e-14	1.94818e-12
Brain_DOWN	LOC105604555	19.6642	-7.45273	0.971786	-7.66911	1.73189e-14	1.98727e-12
Brain_DOWN	LOC105614695	30.0902	-8.06499	1.05281	-7.66046	1.85262e-14	2.11618e-12
Brain_DOWN	LOC105616197	26.013	-7.8537	1.02613	-7.65374	1.95215e-14	2.21982e-12
Brain_DOWN	MIR654	19.5165	-7.44063	0.97335	-7.64435	2.10008e-14	2.37733e-12
Brain_DOWN	LOC105616577	19.6376	-7.44911	0.975352	-7.63735	2.21738e-14	2.4989e-12
Brain_DOWN	LOC105602339	19.6366	-7.45091	0.976549	-7.62984	2.3505e-14	2.63715e-12
Brain_DOWN	ESM1	19.2488	-7.42094	0.97299	-7.62695	2.40373e-14	2.68495e-12
Brain_DOWN	LOC101116723	29.0341	-8.01229	1.05091	-7.62416	2.45623e-14	2.73151e-12
Brain_DOWN	MALRD1	29.293	-8.0249	1.05341	-7.61803	2.5758e-14	2.83945e-12
Brain_DOWN	LOC105615822	24.2699	-7.75592	1.01806	-7.61835	2.5694e-14	2.83945e-12
Brain_DOWN	LOC101112996	18.2597	-7.3426	0.966	-7.60103	2.93776e-14	3.22438e-12
Brain_DOWN	MIR411B	16.7701	-7.22212	0.950434	-7.59877	2.98962e-14	3.2671e-12
Brain_DOWN	LOC101107809	24.5023	-7.77039	1.02325	-7.59384	3.10572e-14	3.37935e-12
Brain_DOWN	FSIP2	26.6383	-7.88809	1.03979	-7.58625	3.29293e-14	3.56767e-12
Brain_DOWN	LOC105608452	21.2796	-7.5681	0.99992	-7.5687	3.76976e-14	4.06683e-12
Brain_DOWN	LOC105605168	43.5362	-8.5997	1.13677	-7.56504	3.87732e-14	4.16506e-12
Brain_DOWN	SIGLEC15	26.4566	-7.88092	1.04322	-7.55444	4.20658e-14	4.49962e-12
Brain_DOWN	LOC105602275	32.446	-8.17325	1.08291	-7.54751	4.43669e-14	4.70587e-12
Brain_DOWN	LOC105616200	18.8215	-7.38769	0.979555	-7.54188	4.63232e-14	4.89281e-12
Brain_DOWN	TSPYL6	24.0992	-7.7446	1.02709	-7.54035	4.68704e-14	4.92999e-12
Brain_DOWN	CLEC9A	26.2743	-7.87032	1.04443	-7.53552	4.86385e-14	5.09474e-12
Brain_DOWN	AMTN	20.0842	-7.48176	0.994436	-7.52362	5.32791e-14	5.55775e-12
Brain_DOWN	LOC106990342	19.735	-7.45701	0.994311	-7.49968	6.39756e-14	6.64609e-12
Brain_DOWN	LOC105603270	20.9886	-7.54624	1.00682	-7.49509	6.6251e-14	6.85426e-12
Brain_DOWN	LOC106991810	27.4253	-7.93092	1.05859	-7.49194	6.78655e-14	6.99264e-12
Brain_DOWN	LOC101104769	20.6412	-7.52089	1.00463	-7.48624	7.08734e-14	7.27287e-12
Brain_DOWN	TMEM211	22.3205	-7.6333	1.02014	-7.48263	7.28518e-14	7.44564e-12
Brain_DOWN	LOC105609703	24.3639	-7.76172	1.03789	-7.47836	7.52578e-14	7.66051e-12
Brain_DOWN	LOC105615435	17.5553	-7.28774	0.977799	-7.45321	9.10961e-14	9.23546e-12
Brain_DOWN	LOC105611661	17.1768	-7.2565	0.975025	-7.44237	9.88933e-14	9.98585e-12
Brain_DOWN	LOC105603438	25.4556	-7.82374	1.0523	-7.43491	1.04642e-13	1.05242e-11
Brain_DOWN	LOC105602338	34.2262	-8.25108	1.11039	-7.43081	1.07931e-13	1.0812e-11
Brain_DOWN	LOC105615815	23.5712	-7.71445	1.03876	-7.42658	1.11443e-13	1.11196e-11
Brain_DOWN	LOC105609506	22.1998	-7.62525	1.03004	-7.40288	1.33261e-13	1.32443e-11
Brain_DOWN	LOC106991836	17.9823	-7.32334	0.990898	-7.39061	1.46161e-13	1.44694e-11
Brain_DOWN	LOC105616292	19.5316	-7.44228	1.00717	-7.3893	1.476e-13	1.45547e-11
Brain_DOWN	LOC101120447	20.6106	-7.51814	1.02292	-7.34971	1.98636e-13	1.95112e-11
Brain_DOWN	LOC105603634	21.2042	-7.56233	1.03095	-7.33527	2.2128e-13	2.16512e-11
Brain_DOWN	LOC105603973	20.9417	-7.54333	1.02945	-7.32753	2.34427e-13	2.2849e-11
Brain_DOWN	LOC101120925	19.2308	-7.41763	1.0132	-7.32102	2.46101e-13	2.38945e-11
Brain_DOWN	LOC105615776	25.457	-7.82351	1.06898	-7.31866	2.50456e-13	2.42242e-11
Brain_DOWN	C7H14orf39	17.0323	-7.24549	0.990465	-7.31525	2.56912e-13	2.47538e-11
Brain_DOWN	MIR3956	15.531	-7.11307	0.973353	-7.3078	2.71551e-13	2.60648e-11
Brain_DOWN	LOC105605189	22.8271	-7.66725	1.04941	-7.30621	2.74775e-13	2.62743e-11
Brain_DOWN	LOC105602123	23.1915	-7.68892	1.05283	-7.30307	2.81269e-13	2.67938e-11
Brain_DOWN	LOC105611842	15.6118	-7.11839	0.975395	-7.29795	2.92176e-13	2.77282e-11
Brain_DOWN	LOC105611746	22.7804	-7.66518	1.05267	-7.28168	3.29688e-13	3.11709e-11
Brain_DOWN	LOC105602886	22.5284	-7.64773	1.05294	-7.26321	3.78001e-13	3.54731e-11
Brain_DOWN	LOC106990959	18.8405	-7.38981	1.01788	-7.26004	3.86988e-13	3.61819e-11
Brain_DOWN	LOC106990539	23.1035	-7.6834	1.05975	-7.25021	4.16121e-13	3.87622e-11
Brain_DOWN	LOC105614794	19.0722	-7.40772	1.02194	-7.24868	4.20863e-13	3.90598e-11
Brain_DOWN	LOC105608853	25.0022	-7.79662	1.07586	-7.2469	4.26404e-13	3.94291e-11
Brain_DOWN	LOC101103242	19.9559	-7.47275	1.03297	-7.23425	4.68113e-13	4.31279e-11
Brain_DOWN	LOC106990507	17.2387	-7.25976	1.00491	-7.2243	5.03706e-13	4.62384e-11
Brain_DOWN	LOC105615289	18.8332	-7.39054	1.02352	-7.22068	5.17293e-13	4.70044e-11
Brain_DOWN	LOC106990436	15.4853	-7.1061	0.984068	-7.22116	5.15475e-13	4.70044e-11
Brain_DOWN	GPR119	17.2209	-7.25941	1.00538	-7.22059	5.17637e-13	4.70044e-11
Brain_DOWN	LOC105603420	23.6992	-7.72188	1.07121	-7.20856	5.65455e-13	5.11625e-11
Brain_DOWN	LOC106990945	16.1927	-7.1749	0.996277	-7.20171	5.9462e-13	5.34185e-11
Brain_DOWN	LOC105605444	19.3507	-7.42777	1.03133	-7.20211	5.92865e-13	5.34185e-11
Brain_DOWN	TRMT2B	19.0846	-7.40599	1.02939	-7.19456	6.26609e-13	5.60927e-11
Brain_DOWN	LOC105608568	20.727	-7.52846	1.04842	-7.18074	6.93351e-13	6.18478e-11
Brain_DOWN	LOC105610112	24.4415	-7.76546	1.08733	-7.14178	9.21276e-13	8.18897e-11
Brain_DOWN	LOC106991738	34.2327	-8.25198	1.15658	-7.13481	9.69208e-13	8.5848e-11
Brain_DOWN	LOC106990855	14.1995	-6.98091	0.980128	-7.12245	1.06024e-12	9.35829e-11
Brain_DOWN	LOC105608233	20.8734	-7.5377	1.0587	-7.11978	1.08103e-12	9.50857e-11
Brain_DOWN	LOC105603173	16.4723	-7.19806	1.01121	-7.11828	1.09282e-12	9.5457e-11
Brain_DOWN	DLX2	14.8632	-7.04978	0.990365	-7.11837	1.09213e-12	9.5457e-11
Brain_DOWN	LOC106991073	21.9736	-7.61323	1.06978	-7.11665	1.10584e-12	9.62617e-11
Brain_DOWN	LOC105607845	18.2124	-7.34147	1.03326	-7.10515	1.20196e-12	1.04269e-10
Brain_DOWN	LOC105615705	22.993	-7.67894	1.08112	-7.10277	1.22276e-12	1.0571e-10
Brain_DOWN	LOC105616035	15.4114	-7.10111	1.00033	-7.09875	1.25892e-12	1.08465e-10
Brain_DOWN	LOC105607651	17.51	-7.28314	1.0268	-7.09307	1.31173e-12	1.12563e-10
Brain_DOWN	MTNR1A	72.5142	-9.33484	1.31612	-7.09268	1.31541e-12	1.12563e-10
Brain_DOWN	LOC105604067	22.0271	-7.61313	1.0743	-7.08659	1.37456e-12	1.17228e-10
Brain_DOWN	LOC105605248	17.2005	-7.25909	1.02537	-7.07951	1.44664e-12	1.2296e-10
Brain_DOWN	LOC105609760	16.6875	-7.21544	1.02006	-7.07356	1.51003e-12	1.27917e-10
Brain_DOWN	LOC106990180	18.1985	-7.34096	1.0383	-7.07016	1.54753e-12	1.30655e-10
Brain_DOWN	LOC105607963	32.4601	-8.17499	1.15863	-7.05573	1.71702e-12	1.44482e-10
Brain_DOWN	LOC106991887	27.8253	-7.95272	1.12923	-7.0426	1.8869e-12	1.58249e-10
Brain_DOWN	LOC105605157	21.5946	-7.58692	1.07745	-7.04157	1.9009e-12	1.58895e-10
Brain_DOWN	LOC105616792	17.7644	-7.30479	1.03859	-7.03337	2.01597e-12	1.67957e-10
Brain_DOWN	MIR323B	14.2499	-6.98494	0.993988	-7.02719	2.10737e-12	1.74995e-10
Brain_DOWN	LOC105605403	14.928	-7.05499	1.00469	-7.02205	2.18638e-12	1.8096e-10
Brain_DOWN	LOC105603537	17.2795	-7.26619	1.03597	-7.01387	2.31816e-12	1.91241e-10
Brain_DOWN	LOC106991205	16.383	-7.18648	1.02721	-6.99614	2.63115e-12	2.1572e-10
Brain_DOWN	LOC105604903	20.6695	-7.52273	1.07528	-6.99609	2.63198e-12	2.1572e-10
Brain_DOWN	LOC105614678	17.4142	-7.27542	1.04107	-6.9884	2.78042e-12	2.27149e-10
Brain_DOWN	LOC105605494	15.8784	-7.14002	1.02398	-6.97281	3.10676e-12	2.5299e-10
Brain_DOWN	LOC106991208	21.4891	-7.57988	1.08741	-6.97056	3.15681e-12	2.5624e-10
Brain_DOWN	LOC105606256	19.4953	-7.43852	1.06873	-6.96016	3.39897e-12	2.75012e-10
Brain_DOWN	MIR329A	13.805	-6.94026	0.999527	-6.94355	3.82369e-12	3.08387e-10
Brain_DOWN	SLC6A14	21.8352	-7.60096	1.09566	-6.93732	3.99612e-12	3.21267e-10
Brain_DOWN	MIR154A	12.64	-6.814	0.982314	-6.93669	4.01406e-12	3.21685e-10
Brain_DOWN	LOC105603186	16.4393	-7.19493	1.03786	-6.93243	4.13668e-12	3.30463e-10
Brain_DOWN	LOC105604841	16.3939	-7.18866	1.03744	-6.92926	4.23048e-12	3.3689e-10
Brain_DOWN	LOC106991608	19.8006	-7.46246	1.07731	-6.92692	4.30107e-12	3.41434e-10
Brain_DOWN	LOC105615881	17.1862	-7.2581	1.04911	-6.91835	4.56926e-12	3.61588e-10
Brain_DOWN	LOC105607599	17.6244	-7.29333	1.05491	-6.91369	4.72219e-12	3.72522e-10
Brain_DOWN	LOC105606741	14.8653	-7.0492	1.01999	-6.91102	4.81172e-12	3.78402e-10
Brain_DOWN	LOC105602750	16.454	-7.19337	1.04121	-6.90863	4.8935e-12	3.83638e-10
Brain_DOWN	LOC105615740	16.1842	-7.17185	1.04254	-6.87924	6.01734e-12	4.70284e-10
Brain_DOWN	MIR380	13.0403	-6.85812	0.997778	-6.87339	6.26918e-12	4.88454e-10
Brain_DOWN	MIR381	13.0773	-6.86034	1.00103	-6.85329	7.21718e-12	5.60586e-10
Brain_DOWN	LOC106991177	12.8194	-6.83339	0.999479	-6.83695	8.08984e-12	6.26442e-10
Brain_DOWN	LOC106990339	14.6131	-7.02703	1.02789	-6.83639	8.12128e-12	6.26953e-10
Brain_DOWN	ARL13A	15.654	-7.12171	1.04226	-6.83293	8.32002e-12	6.40337e-10
Brain_DOWN	LOC105609040	19.3994	-7.43203	1.09054	-6.815	9.42636e-12	7.2328e-10
Brain_DOWN	BTBD18	16.4564	-7.19489	1.05622	-6.81194	9.62913e-12	7.36599e-10
Brain_DOWN	LOC106991812	16.2993	-7.18247	1.0574	-6.79256	1.10158e-11	8.40127e-10
Brain_DOWN	LOC105611544	13.0619	-6.8647	1.01295	-6.77696	1.22728e-11	9.30373e-10
Brain_DOWN	MEPE	14.9969	-7.06055	1.04179	-6.77734	1.22406e-11	9.30373e-10
Brain_DOWN	LOC101116717	13.0207	-6.85871	1.01335	-6.76838	1.30236e-11	9.84336e-10
Brain_DOWN	LOC105615687	20.2047	-7.49146	1.10747	-6.76451	1.33764e-11	1.00798e-09
Brain_DOWN	TYRP1	14.1336	-6.97325	1.03095	-6.76392	1.34307e-11	1.00906e-09
Brain_DOWN	LOC106991670	16.8834	-7.23108	1.06931	-6.76236	1.35757e-11	1.01693e-09
Brain_DOWN	LOC105616907	12.9431	-6.85094	1.01422	-6.7549	1.42934e-11	1.06437e-09
Brain_DOWN	LOC105603379	17.574	-7.28724	1.07992	-6.74794	1.49964e-11	1.11344e-09
Brain_DOWN	LOC105614718	17.8152	-7.30864	1.08348	-6.74553	1.52471e-11	1.12873e-09
Brain_DOWN	GRB7	12.5879	-6.80686	1.01155	-6.72914	1.70667e-11	1.25974e-09
Brain_DOWN	LOC106991519	16.7242	-7.22031	1.07442	-6.72021	1.81458e-11	1.33549e-09
Brain_DOWN	LOC106991054	15.8596	-7.14126	1.06417	-6.71065	1.93757e-11	1.42186e-09
Brain_DOWN	LOC105605229	12.946	-6.85232	1.02146	-6.70836	1.96829e-11	1.44022e-09
Brain_DOWN	LOC105603843	14.0349	-6.96576	1.03855	-6.70721	1.98387e-11	1.44742e-09
Brain_DOWN	LOC105604924	18.7069	-7.3818	1.10083	-6.70568	2.00469e-11	1.45839e-09
Brain_DOWN	LOC106991388	21.3325	-7.56996	1.13096	-6.69342	2.18015e-11	1.58149e-09
Brain_DOWN	LOC105613666	14.8488	-7.04666	1.05486	-6.68019	2.38631e-11	1.72608e-09
Brain_DOWN	FMO2	14.5325	-7.01644	1.05236	-6.66731	2.6054e-11	1.87916e-09
Brain_DOWN	LHX8	43.768	-8.60646	1.29093	-6.66686	2.61336e-11	1.87953e-09
Brain_DOWN	LOC105616511	20.6596	-7.52197	1.12904	-6.66224	2.69677e-11	1.93401e-09
Brain_DOWN	LOC105608920	20.2901	-7.49593	1.12551	-6.66001	2.73811e-11	1.9581e-09
Brain_DOWN	LOC105603203	13.8967	-6.94816	1.0435	-6.65853	2.76583e-11	1.97234e-09
Brain_DOWN	LOC106991532	12.2578	-6.77016	1.0197	-6.63938	3.15002e-11	2.23997e-09
Brain_DOWN	LOC105603674	16.9891	-7.24312	1.09137	-6.63674	3.20688e-11	2.274e-09
Brain_DOWN	LOC105603289	12.5742	-6.80467	1.02594	-6.63263	3.29752e-11	2.33173e-09
Brain_DOWN	LOC105609329	16.5321	-7.19983	1.08629	-6.62791	3.40462e-11	2.39404e-09
Brain_DOWN	ZIM2	11.0826	-6.62318	0.999258	-6.6281	3.40037e-11	2.39404e-09
Brain_DOWN	LOC101109601	14.7112	-7.03312	1.06315	-6.61539	3.70571e-11	2.59852e-09
Brain_DOWN	LOC105612044	20.0384	-7.48128	1.13208	-6.60842	3.88433e-11	2.71623e-09
Brain_DOWN	LOC101106292	18.1302	-7.33148	1.10995	-6.60526	3.96828e-11	2.76727e-09
Brain_DOWN	LOC106991761	11.4377	-6.66985	1.01099	-6.59733	4.18632e-11	2.91128e-09
Brain_DOWN	APOF	11.6729	-6.70066	1.01609	-6.59454	4.26579e-11	2.9584e-09
Brain_DOWN	TTC24	18.2712	-7.34569	1.11429	-6.59228	4.33109e-11	2.99545e-09
Brain_DOWN	LOC105614697	14.6034	-7.01972	1.06492	-6.5918	4.3452e-11	2.997e-09
Brain_DOWN	LOC105612380	11.9718	-6.73412	1.02302	-6.58256	4.62409e-11	3.18067e-09
Brain_DOWN	LOC105607934	14.9659	-7.05742	1.07247	-6.58054	4.6873e-11	3.21539e-09
Brain_DOWN	LOC105605091	12.3034	-6.77687	1.0302	-6.57822	4.76105e-11	3.25713e-09
Brain_DOWN	LOC105606483	16.4784	-7.19771	1.09504	-6.57298	4.93182e-11	3.36483e-09
Brain_DOWN	SPATA1	18.3116	-7.34935	1.11879	-6.569	5.06532e-11	3.4466e-09
Brain_DOWN	LOC106991097	14.152	-6.97778	1.06259	-6.56677	5.14176e-11	3.48921e-09
Brain_DOWN	LOC105602590	16.7591	-7.22017	1.10198	-6.552	5.67719e-11	3.83735e-09
Brain_DOWN	DEFB125	16.9107	-7.23257	1.10391	-6.55179	5.68519e-11	3.83735e-09
Brain_DOWN	LOC101119693	13.1613	-6.87232	1.0491	-6.55065	5.72855e-11	3.85631e-09
Brain_DOWN	LOC105602179	14.0383	-6.96472	1.06656	-6.53008	6.5733e-11	4.4132e-09
Brain_DOWN	LOC105609843	15.3087	-7.09133	1.08679	-6.52504	6.79854e-11	4.55232e-09
Brain_DOWN	SSC4D	11.693	-6.70441	1.02775	-6.52338	6.87424e-11	4.59083e-09
Brain_DOWN	LOC106991736	14.5963	-7.02437	1.07738	-6.51984	7.0381e-11	4.68786e-09
Brain_DOWN	CHRNA9	16.828	-7.22446	1.10943	-6.51185	7.42302e-11	4.93123e-09
Brain_DOWN	LOC106990627	14.814	-7.04491	1.08248	-6.50813	7.60916e-11	5.04162e-09
Brain_DOWN	LOC101122950	17.8658	-7.31127	1.12438	-6.50248	7.90071e-11	5.22108e-09
Brain_DOWN	LOC106991330	12.8629	-6.84145	1.05489	-6.48546	8.846e-11	5.83051e-09
Brain_DOWN	LOC105607534	16.7768	-7.22382	1.11437	-6.4824	9.02771e-11	5.93478e-09
Brain_DOWN	FOXB2	12.2689	-6.77124	1.04656	-6.46999	9.80096e-11	6.42638e-09
Brain_DOWN	C3H2orf16	15.4566	-7.10265	1.09822	-6.46744	9.96775e-11	6.5188e-09
Brain_DOWN	CDC6	13.0091	-6.85521	1.06026	-6.46559	1.00905e-10	6.58206e-09
Brain_DOWN	LOC106990558	11.5162	-6.67849	1.03336	-6.46286	1.02741e-10	6.68449e-09
Brain_DOWN	LOC105605281	14.0869	-6.97147	1.0791	-6.46046	1.04383e-10	6.77392e-09
Brain_DOWN	LOC105611648	11.332	-6.65939	1.031	-6.45917	1.05277e-10	6.79989e-09
Brain_DOWN	LOC105606462	13.4009	-6.8983	1.068	-6.45911	1.05322e-10	6.79989e-09
Brain_DOWN	LOC105610535	17.0505	-7.24726	1.12417	-6.44675	1.14276e-10	7.35914e-09
Brain_DOWN	LOC105603381	12.1779	-6.75732	1.04919	-6.44052	1.19068e-10	7.6482e-09
Brain_DOWN	LOC106991769	14.2648	-6.98684	1.08776	-6.42312	1.3351e-10	8.55415e-09
Brain_DOWN	LOC105603780	12.2175	-6.76696	1.05472	-6.41585	1.40035e-10	8.94947e-09
Brain_DOWN	LOC106991675	13.8559	-6.94629	1.08323	-6.41259	1.43072e-10	9.12047e-09
Brain_DOWN	LOC105602744	11.2855	-6.64801	1.03699	-6.41085	1.44707e-10	9.20145e-09
Brain_DOWN	LOC106991636	19.6289	-7.4485	1.16199	-6.4101	1.45426e-10	9.22396e-09
Brain_DOWN	LOC105603540	12.1725	-6.76026	1.05598	-6.40186	1.53493e-10	9.71124e-09
Brain_DOWN	LOC106990326	15.9656	-7.1506	1.11884	-6.39107	1.64732e-10	1.03963e-08
Brain_DOWN	BTG4	11.8055	-6.71681	1.05252	-6.38168	1.75161e-10	1.10268e-08
Brain_DOWN	ATP1B4	11.587	-6.68678	1.04793	-6.38094	1.76002e-10	1.10522e-08
Brain_DOWN	LOC105605133	14.6092	-7.02373	1.1016	-6.37595	1.81833e-10	1.13901e-08
Brain_DOWN	LOC101110913	15.1339	-7.07303	1.1099	-6.37268	1.85754e-10	1.16069e-08
Brain_DOWN	LOC105603854	11.0874	-6.62686	1.04148	-6.3629	1.97977e-10	1.23097e-08
Brain_DOWN	LOC101120702	20.1923	-7.48944	1.17699	-6.36319	1.97605e-10	1.23097e-08
Brain_DOWN	FAM83A	12.2972	-6.77292	1.06471	-6.36129	2.00066e-10	1.2409e-08
Brain_DOWN	LOC105602516	20.2695	-7.4964	1.17875	-6.35964	2.02226e-10	1.25122e-08
Brain_DOWN	LOC105602125	12.7325	-6.82327	1.07503	-6.34702	2.19521e-10	1.35491e-08
Brain_DOWN	LOC105616645	14.2066	-6.98042	1.10124	-6.33868	2.31738e-10	1.42683e-08
Brain_DOWN	LOC105602277	13.8428	-6.94607	1.09651	-6.3347	2.37805e-10	1.46062e-08
Brain_DOWN	LOC105603930	12.0485	-6.74397	1.06529	-6.33063	2.44167e-10	1.49606e-08
Brain_DOWN	LOC105603030	11.2368	-6.64175	1.05192	-6.31392	2.72056e-10	1.6629e-08
Brain_DOWN	LOC105611141	14.1806	-6.97942	1.10604	-6.31027	2.78552e-10	1.69849e-08
Brain_DOWN	LOC106991855	15.4577	-7.10504	1.12655	-6.30689	2.84693e-10	1.73175e-08
Brain_DOWN	LOC105605080	18.4806	-7.36135	1.16732	-6.30622	2.85929e-10	1.73509e-08
Brain_DOWN	LOC105612549	13.7872	-6.93849	1.10115	-6.30114	2.95474e-10	1.78871e-08
Brain_DOWN	LOC105602437	15.1367	-7.0715	1.12235	-6.30059	2.96513e-10	1.79071e-08
Brain_DOWN	ZNF597	9.76358	-6.44017	1.02378	-6.29055	3.16342e-10	1.9059e-08
Brain_DOWN	LOC105603912	18.8481	-7.39015	1.17682	-6.27978	3.39062e-10	2.03792e-08
Brain_DOWN	MIR668	11.0901	-6.62742	1.05569	-6.27779	3.43411e-10	2.05916e-08
Brain_DOWN	LOC105604292	15.531	-7.10815	1.13597	-6.25731	3.91669e-10	2.34296e-08
Brain_DOWN	LOC105615490	13.2493	-6.88307	1.1047	-6.23069	4.64376e-10	2.77133e-08
Brain_DOWN	LOC105603190	12.2774	-6.77511	1.08904	-6.22117	4.93473e-10	2.93803e-08
Brain_DOWN	LOC105603063	12.5079	-6.80133	1.0959	-6.20615	5.42992e-10	3.22524e-08
Brain_DOWN	LOC105604588	13.8602	-6.94695	1.12003	-6.20245	5.55922e-10	3.29429e-08
Brain_DOWN	LOC105609355	15.947	-7.15261	1.15567	-6.18917	6.04833e-10	3.57574e-08
Brain_DOWN	LOC105609699	13.5436	-6.9117	1.11829	-6.18059	6.38623e-10	3.76668e-08
Brain_DOWN	LOC105616622	10.6015	-6.55923	1.06213	-6.17554	6.59371e-10	3.87999e-08
Brain_DOWN	LOC105616226	11.3555	-6.65732	1.08035	-6.16217	7.17566e-10	4.21261e-08
Brain_DOWN	LOC106991879	13.7408	-6.93526	1.12775	-6.14965	7.76529e-10	4.54819e-08
Brain_DOWN	LOC105611562	11.8506	-6.72161	1.09398	-6.14415	8.03908e-10	4.69765e-08
Brain_DOWN	LOC106991048	13.5619	-6.91207	1.12548	-6.14146	8.17663e-10	4.767e-08
Brain_DOWN	SERPINA10	15.2597	-7.08587	1.15604	-6.12945	8.81816e-10	5.12916e-08
Brain_DOWN	LOC105611930	11.2013	-6.64001	1.08424	-6.12412	9.1186e-10	5.29172e-08
Brain_DOWN	LOC106991120	14.3166	-6.99373	1.14308	-6.1183	9.45765e-10	5.47589e-08
Brain_DOWN	LOC106991328	14.0881	-6.97196	1.14055	-6.11282	9.78836e-10	5.6544e-08
Brain_DOWN	SIX2	45.7629	-8.67058	1.41944	-6.10847	1.0059e-09	5.79747e-08
Brain_DOWN	LOC105605160	12.8004	-6.83283	1.11977	-6.102	1.04749e-09	6.02341e-08
Brain_DOWN	LOC105604502	17.3396	-7.26889	1.19233	-6.09637	1.08507e-09	6.22536e-08
Brain_DOWN	LOC106991201	13.1325	-6.86921	1.12694	-6.09548	1.09111e-09	6.2458e-08
Brain_DOWN	LOC105615299	13.3089	-6.8907	1.1322	-6.08611	1.15688e-09	6.58198e-08
Brain_DOWN	LOC101110239	11.1562	-6.63629	1.09042	-6.086	1.15766e-09	6.58198e-08
Brain_DOWN	LOC105608475	18.8212	-7.38876	1.21467	-6.08296	1.17984e-09	6.69299e-08
Brain_DOWN	LOC106991993	12.9187	-6.844	1.12535	-6.08167	1.18941e-09	6.73215e-08
Brain_DOWN	LOC105602493	10.5353	-6.55289	1.0777	-6.08043	1.19861e-09	6.76904e-08
Brain_DOWN	LOC105611900	11.353	-6.65791	1.09613	-6.07404	1.24733e-09	7.02848e-08
Brain_DOWN	SLC22A7	9.89935	-6.46192	1.06541	-6.06519	1.31794e-09	7.40983e-08
Brain_DOWN	LOC105609536	11.4065	-6.66832	1.10059	-6.05886	1.37091e-09	7.69047e-08
Brain_DOWN	LOC105602158	10.6984	-6.57497	1.08578	-6.05554	1.39949e-09	7.83343e-08
Brain_DOWN	LOC106991077	16.5199	-7.19956	1.1892	-6.05409	1.4121e-09	7.88653e-08
Brain_DOWN	LOC105615660	13.5766	-6.91619	1.14429	-6.0441	1.50242e-09	8.37245e-08
Brain_DOWN	LOC105605508	16.2419	-7.17562	1.18748	-6.04275	1.51513e-09	8.42467e-08
Brain_DOWN	LOC105612944	10.2972	-6.51864	1.07955	-6.03829	1.55759e-09	8.64173e-08
Brain_DOWN	LOC101115648	11.1469	-6.63501	1.09903	-6.03715	1.56862e-09	8.6838e-08
Brain_DOWN	LOC105602228	9.72057	-6.43577	1.0663	-6.03559	1.58387e-09	8.74907e-08
Brain_DOWN	LOC105616650	10.0575	-6.48407	1.07603	-6.02594	1.68129e-09	9.26693e-08
Brain_DOWN	FERD3L	13.6231	-6.92402	1.14914	-6.0254	1.68687e-09	9.27741e-08
Brain_DOWN	LOC106991535	10.733	-6.58062	1.09458	-6.01203	1.83217e-09	1.00546e-07
Brain_DOWN	TRNAD-GUC-12	9.36567	-6.38042	1.06217	-6.00698	1.89006e-09	1.03498e-07
Brain_DOWN	LOC105605247	9.98435	-6.47816	1.07879	-6.00501	1.91315e-09	1.04536e-07
Brain_DOWN	LOC105615437	11.8293	-6.71798	1.11956	-6.00057	1.96622e-09	1.07204e-07
Brain_DOWN	LOC105613851	10.3733	-6.52796	1.08864	-5.99643	2.01708e-09	1.09504e-07
Brain_DOWN	CLEC1B	10.2669	-6.51514	1.08648	-5.99657	2.01525e-09	1.09504e-07
Brain_DOWN	LOC105608592	10.1627	-6.49741	1.08384	-5.99482	2.03706e-09	1.10351e-07
Brain_DOWN	FAM71C	11.9729	-6.73464	1.12458	-5.98856	2.11713e-09	1.14443e-07
Brain_DOWN	LOC105613573	9.21664	-6.35943	1.06204	-5.98795	2.12502e-09	1.14624e-07
Brain_DOWN	LOC105607663	12.1708	-6.75478	1.12863	-5.98495	2.1645e-09	1.16505e-07
Brain_DOWN	C1GALT1C1L	10.4653	-6.54167	1.09366	-5.98146	2.21151e-09	1.18782e-07
Brain_DOWN	LOC105603025	10.0402	-6.48389	1.08414	-5.98065	2.22245e-09	1.19116e-07
Brain_DOWN	LOC105604852	9.71194	-6.43631	1.07758	-5.97293	2.33033e-09	1.24633e-07
Brain_DOWN	LOC105602829	11.8417	-6.71611	1.12468	-5.97158	2.34973e-09	1.24956e-07
Brain_DOWN	LOC105610618	10.1053	-6.4936	1.08733	-5.97207	2.34259e-09	1.24956e-07
Brain_DOWN	NODAL	8.6617	-6.26743	1.04956	-5.97147	2.35121e-09	1.24956e-07
Brain_DOWN	SMC1B	10.8839	-6.59869	1.10545	-5.96923	2.38375e-09	1.26419e-07
Brain_DOWN	LOC105605876	31.9978	-8.15536	1.37178	-5.9451	2.76283e-09	1.46216e-07
Brain_DOWN	MIR134	9.02143	-6.32953	1.06605	-5.93736	2.89645e-09	1.52966e-07
Brain_DOWN	LOC106991468	11.8196	-6.71432	1.13129	-5.93513	2.9362e-09	1.54742e-07
Brain_DOWN	LOC105605044	10.2548	-6.51194	1.0978	-5.93179	2.99658e-09	1.57595e-07
Brain_DOWN	FABP2	11.2505	-6.64672	1.12085	-5.93005	3.02845e-09	1.5894e-07
Brain_DOWN	LOC106990785	11.8717	-6.7221	1.13441	-5.92562	3.11122e-09	1.62945e-07
Brain_DOWN	C14H16orf86	9.66576	-6.42854	1.08645	-5.917	3.27866e-09	1.71359e-07
Brain_DOWN	LOC101111351	12.0809	-6.74767	1.14055	-5.91614	3.29583e-09	1.71901e-07
Brain_DOWN	LOC105606322	9.83	-6.45389	1.09265	-5.90667	3.491e-09	1.81705e-07
Brain_DOWN	LOC105602491	11.5334	-6.6835	1.13206	-5.90385	3.55119e-09	1.84457e-07
Brain_DOWN	LOC105614943	14.297	-6.99265	1.18488	-5.90159	3.60004e-09	1.86526e-07
Brain_DOWN	LOC105602577	12.0402	-6.7421	1.14247	-5.90133	3.60579e-09	1.86526e-07
Brain_DOWN	LOC105606534	10.2178	-6.50934	1.10346	-5.89902	3.65663e-09	1.88769e-07
Brain_DOWN	LOC105616184	11.5324	-6.68021	1.13295	-5.8963	3.71738e-09	1.91514e-07
Brain_DOWN	QRFP	10.8764	-6.59683	1.11918	-5.89435	3.7616e-09	1.93397e-07
Brain_DOWN	LOC106991988	12.622	-6.81317	1.15595	-5.89398	3.77008e-09	1.93439e-07
Brain_DOWN	LOC106990943	28.9471	-8.01085	1.36311	-5.87689	4.18044e-09	2.14059e-07
Brain_DOWN	LOC105609531	11.8834	-6.72569	1.14509	-5.8735	4.26694e-09	2.18046e-07
Brain_DOWN	LOC101102236	33.0603	-8.20116	1.39639	-5.87314	4.27625e-09	2.1808e-07
Brain_DOWN	LOC105614100	9.68614	-6.43175	1.0961	-5.86786	4.41456e-09	2.2468e-07
Brain_DOWN	LOC105614862	12.0294	-6.74273	1.14972	-5.86465	4.50086e-09	2.28611e-07
Brain_DOWN	LOC105611253	10.6577	-6.5659	1.12616	-5.83037	5.53037e-09	2.80339e-07
Brain_DOWN	LOC105610251	10.1866	-6.50216	1.11636	-5.82444	5.73053e-09	2.89903e-07
Brain_DOWN	CLCA2	11.5964	-6.68835	1.14963	-5.81784	5.9612e-09	3.00969e-07
Brain_DOWN	LOC101103942	10.4636	-6.54331	1.12614	-5.81038	6.23315e-09	3.14071e-07
Brain_DOWN	LOC105605662	11.2114	-6.63939	1.14344	-5.80649	6.37967e-09	3.20814e-07
Brain_DOWN	LOC105604958	8.93462	-6.31266	1.08948	-5.7942	6.86471e-09	3.44518e-07
Brain_DOWN	LOC105612939	11.1041	-6.62387	1.14403	-5.78995	7.04057e-09	3.52643e-07
Brain_DOWN	LOC105613000	11.6451	-6.69496	1.15719	-5.78554	7.22787e-09	3.61308e-07
Brain_DOWN	LOC105607056	13.2025	-6.87535	1.18974	-5.77885	7.52111e-09	3.75223e-07
Brain_DOWN	LOC106991103	11.7419	-6.70746	1.16109	-5.77684	7.61177e-09	3.78997e-07
Brain_DOWN	LOC105605237	30.3729	-8.07941	1.39966	-5.77243	7.81383e-09	3.88292e-07
Brain_DOWN	LOC105605008	16.412	-7.19218	1.24686	-5.76824	8.01019e-09	3.97268e-07
Brain_DOWN	LOC105615290	15.1	-7.0698	1.22822	-5.75614	8.60578e-09	4.25969e-07
Brain_DOWN	LOC101107119	11.3395	-6.65979	1.15708	-5.7557	8.62835e-09	4.26251e-07
Brain_DOWN	LOC106991126	10.1414	-6.49318	1.12847	-5.75396	8.7176e-09	4.29819e-07
Brain_DOWN	LOC105609392	9.09068	-6.33737	1.10455	-5.73751	9.60769e-09	4.72781e-07
Brain_DOWN	NMS	8.98259	-6.32003	1.10175	-5.73636	9.67305e-09	4.75071e-07
Brain_DOWN	LOC105616605	10.9368	-6.60307	1.15149	-5.73436	9.78838e-09	4.79802e-07
Brain_DOWN	LOC105615633	9.93281	-6.46258	1.12781	-5.73019	1.00317e-08	4.90778e-07
Brain_DOWN	LOC101120320	14.9201	-7.05494	1.23265	-5.72341	1.04408e-08	5.09804e-07
Brain_DOWN	LOC105611299	8.31587	-6.21177	1.08744	-5.71227	1.1148e-08	5.43283e-07
Brain_DOWN	LOC105611561	13.8557	-6.9493	1.21717	-5.70939	1.1338e-08	5.51476e-07
Brain_DOWN	LOC105605301	10.3031	-6.5209	1.14679	-5.68622	1.29881e-08	6.30521e-07
Brain_DOWN	TRNAC-ACA-62	10.0171	-6.47767	1.14107	-5.67683	1.37211e-08	6.64827e-07
Brain_DOWN	MIR1197	10.1423	-6.49526	1.1459	-5.66824	1.44269e-08	6.97687e-07
Brain_DOWN	CLDN9	30.9449	-8.10608	1.43056	-5.66636	1.45862e-08	7.04041e-07
Brain_DOWN	LOC105603921	10.6876	-6.57299	1.16148	-5.65917	1.52106e-08	7.32782e-07
Brain_DOWN	LOC106991311	10.7864	-6.58831	1.16438	-5.65821	1.52956e-08	7.35468e-07
Brain_DOWN	LOC105607941	8.34116	-6.21236	1.09815	-5.65713	1.53924e-08	7.38717e-07
Brain_DOWN	LOC105608947	8.45725	-6.23383	1.10261	-5.65369	1.57042e-08	7.50879e-07
Brain_DOWN	LOC106991764	10.2006	-6.50481	1.15054	-5.65368	1.57053e-08	7.50879e-07
Brain_DOWN	LOC105603259	11.9351	-6.73318	1.19481	-5.63535	1.74708e-08	8.33709e-07
Brain_DOWN	LOC105613835	9.82829	-6.45271	1.14545	-5.63333	1.76765e-08	8.41933e-07
Brain_DOWN	MIR329B	8.26847	-6.19929	1.10157	-5.62769	1.82638e-08	8.68269e-07
Brain_DOWN	CYP11A1	7.3831	-6.0394	1.07457	-5.62029	1.90641e-08	9.03861e-07
Brain_DOWN	LOC105612030	9.69911	-6.42932	1.14398	-5.62011	1.9084e-08	9.03861e-07
Brain_DOWN	LOC105616221	9.04949	-6.3349	1.12852	-5.61345	1.98337e-08	9.37607e-07
Brain_DOWN	LOC101121146	7.91427	-6.14256	1.096	-5.60454	2.08805e-08	9.85245e-07
Brain_DOWN	LOC106991957	9.09894	-6.33954	1.13208	-5.59992	2.14452e-08	1.01e-06
Brain_DOWN	LOC106991280	8.99571	-6.32423	1.13121	-5.59069	2.26169e-08	1.0632e-06
Brain_DOWN	CXHXorf57	9.31305	-6.37256	1.14065	-5.58676	2.31343e-08	1.0855e-06
Brain_DOWN	LOC101121447	9.30583	-6.37327	1.1409	-5.58617	2.32136e-08	1.0872e-06
Brain_DOWN	LOC106991742	8.7839	-6.28444	1.12619	-5.58027	2.40147e-08	1.12264e-06
Brain_DOWN	LOC105607263	11.6809	-6.70147	1.20165	-5.57687	2.44884e-08	1.14267e-06
Brain_DOWN	LOC105605691	9.30634	-6.37195	1.14268	-5.57631	2.45675e-08	1.14425e-06
Brain_DOWN	PLCZ1	8.83366	-6.29806	1.1342	-5.55289	2.80989e-08	1.30631e-06
Brain_DOWN	ABCG5	9.21136	-6.35679	1.14614	-5.54626	2.91841e-08	1.35427e-06
Brain_DOWN	LOC106991475	12.2623	-6.77027	1.22106	-5.5446	2.94622e-08	1.36467e-06
Brain_DOWN	MIR370	9.51665	-6.40471	1.15544	-5.54309	2.97187e-08	1.37403e-06
Brain_DOWN	LRRC14B	9.7762	-6.44132	1.1632	-5.53758	3.06676e-08	1.41466e-06
Brain_DOWN	LOC105607881	10.8899	-6.60033	1.19197	-5.53734	3.07096e-08	1.41466e-06
Brain_DOWN	LOC105604951	7.85612	-6.12924	1.10919	-5.52585	3.27888e-08	1.50769e-06
Brain_DOWN	TBR1	14.4469	-7.00925	1.2688	-5.5243	3.30806e-08	1.51834e-06
Brain_DOWN	LOC105603450	12.3446	-6.77695	1.22934	-5.51265	3.53464e-08	1.61939e-06
Brain_DOWN	MYOZ2	7.56273	-6.07203	1.10187	-5.51064	3.57535e-08	1.63507e-06
Brain_DOWN	LOC106991674	11.4695	-6.67325	1.21259	-5.50332	3.72708e-08	1.69831e-06
Brain_DOWN	LOC105615639	9.19953	-6.35426	1.15459	-5.50349	3.7234e-08	1.69831e-06
Brain_DOWN	LOC105614957	10.0459	-6.48018	1.17785	-5.5017	3.7614e-08	1.71086e-06
Brain_DOWN	LOC105609004	8.90904	-6.30903	1.14829	-5.49428	3.92302e-08	1.78116e-06
Brain_DOWN	LOC106991698	8.65872	-6.26824	1.14139	-5.49177	3.97916e-08	1.80232e-06
Brain_DOWN	MIR376D	8.67366	-6.27052	1.14185	-5.49156	3.9839e-08	1.80232e-06
Brain_DOWN	LOC106991658	8.51311	-6.24605	1.13825	-5.48739	4.07908e-08	1.84208e-06
Brain_DOWN	LOC105605961	27.383	-7.92985	1.44871	-5.47371	4.40701e-08	1.98662e-06
Brain_DOWN	LOC101118700	8.68369	-6.27118	1.14621	-5.47126	4.46856e-08	2.01077e-06
Brain_DOWN	LOC101118066	13.0267	-6.85797	1.25361	-5.4706	4.4852e-08	2.01467e-06
Brain_DOWN	DNASE1L3	9.34097	-6.37436	1.16545	-5.46944	4.51471e-08	2.02432e-06
Brain_DOWN	LOC101111780	9.28817	-6.37047	1.16686	-5.45952	4.77427e-08	2.13691e-06
Brain_DOWN	LOC105616313	7.64147	-6.08934	1.1155	-5.45885	4.7923e-08	2.14118e-06
Brain_DOWN	LOC105605337	9.33761	-6.37271	1.16906	-5.45112	5.00533e-08	2.23241e-06
Brain_DOWN	TOPAZ1	9.11496	-6.33981	1.16339	-5.44943	5.05312e-08	2.24975e-06
Brain_DOWN	PRLH	9.75423	-6.43826	1.18251	-5.44458	5.19278e-08	2.30786e-06
Brain_DOWN	LOC105602307	12.158	-6.7587	1.24182	-5.44257	5.25183e-08	2.33001e-06
Brain_DOWN	LOC105609888	9.18958	-6.35177	1.16872	-5.4348	5.48576e-08	2.42952e-06
Brain_DOWN	LOC101121086	24.3029	-7.75774	1.42807	-5.43234	5.56188e-08	2.45892e-06
Brain_DOWN	B4GALNT3	9.41747	-6.38898	1.17618	-5.43199	5.57288e-08	2.45947e-06
Brain_DOWN	LOC105612150	9.65622	-6.42795	1.18346	-5.43147	5.58915e-08	2.46235e-06
Brain_DOWN	LOC101109309	10.4314	-6.53558	1.20373	-5.42945	5.65282e-08	2.48606e-06
Brain_DOWN	SPATA4	7.86369	-6.12609	1.12922	-5.42508	5.79272e-08	2.54315e-06
Brain_DOWN	PLA2G2E	11.1027	-6.62716	1.22272	-5.42003	5.95905e-08	2.61164e-06
Brain_DOWN	LOC101113857	8.27759	-6.20159	1.14605	-5.41125	6.25849e-08	2.73812e-06
Brain_DOWN	LOC106991421	6.80114	-5.92164	1.09458	-5.40996	6.30386e-08	2.75319e-06
Brain_DOWN	LOC105613448	9.85332	-6.45952	1.19468	-5.40691	6.41222e-08	2.79568e-06
Brain_DOWN	LOC105613972	7.92107	-6.14125	1.13917	-5.391	7.00681e-08	3.04965e-06
Brain_DOWN	LOC105604517	10.7949	-6.58375	1.22428	-5.37763	7.54717e-08	3.27919e-06
Brain_DOWN	LOC105614148	14.6498	-7.02593	1.30697	-5.37574	7.62687e-08	3.30812e-06
Brain_DOWN	LOC105602634	11.4616	-6.67373	1.24209	-5.37298	7.74448e-08	3.35337e-06
Brain_DOWN	LOC105605215	15.818	-7.13768	1.32884	-5.37136	7.81445e-08	3.37788e-06
Brain_DOWN	VILL	8.92223	-6.31182	1.17542	-5.36985	7.88014e-08	3.40045e-06
Brain_DOWN	GPR55	7.10345	-5.98015	1.11443	-5.36609	8.04628e-08	3.46622e-06
Brain_DOWN	LOC101115450	9.36403	-6.38493	1.19258	-5.3539	8.60807e-08	3.70191e-06
Brain_DOWN	LOC105616817	9.90637	-6.4616	1.20886	-5.34519	9.03243e-08	3.8778e-06
Brain_DOWN	LOC105602663	10.5509	-6.55308	1.22637	-5.34346	9.11864e-08	3.90817e-06
Brain_DOWN	LOC101106789	10.2511	-6.51264	1.22543	-5.31455	1.06919e-07	4.57467e-06
Brain_DOWN	LOC106991805	8.63622	-6.26844	1.18148	-5.30559	1.12307e-07	4.79709e-06
Brain_DOWN	LOC106991586	28.024	-7.96276	1.50134	-5.30377	1.13434e-07	4.83706e-06
Brain_DOWN	LOC105604371	8.94923	-6.31685	1.19191	-5.29979	1.15933e-07	4.93527e-06
Brain_DOWN	LOC105606744	12.0483	-6.74621	1.27308	-5.29914	1.16348e-07	4.94458e-06
Brain_DOWN	LOC105606988	7.42963	-6.0524	1.14236	-5.29815	1.16982e-07	4.96317e-06
Brain_DOWN	LOC101106874	7.40749	-6.03968	1.14009	-5.29753	1.17382e-07	4.97178e-06
Brain_DOWN	LOC105616806	10.0142	-6.47843	1.22918	-5.27055	1.36015e-07	5.75134e-06
Brain_DOWN	LOC105611252	9.26027	-6.3664	1.20831	-5.26884	1.37287e-07	5.79542e-06
Brain_DOWN	LOC101104634	6.55254	-5.86416	1.11525	-5.25814	1.4552e-07	6.13275e-06
Brain_DOWN	LOC105605144	8.43418	-6.2304	1.18635	-5.25174	1.50667e-07	6.33905e-06
Brain_DOWN	LOC101122381	7.66495	-6.09634	1.16164	-5.24803	1.53731e-07	6.45721e-06
Brain_DOWN	LOC106991861	9.72731	-6.43853	1.22815	-5.24248	1.58434e-07	6.6437e-06
Brain_DOWN	LOC105604913	13.1362	-6.86802	1.31662	-5.21639	1.82442e-07	7.63776e-06
Brain_DOWN	LOC106990500	8.30952	-6.20897	1.19542	-5.19398	2.05843e-07	8.58961e-06
Brain_DOWN	LOC105611344	6.87709	-5.93953	1.14354	-5.19397	2.05859e-07	8.58961e-06
Brain_DOWN	LOC105603523	6.74767	-5.90918	1.13778	-5.19362	2.06245e-07	8.59148e-06
Brain_DOWN	LOC106991772	8.53445	-6.24824	1.20628	-5.17975	2.22178e-07	9.23997e-06
Brain_DOWN	LOC105612954	7.50964	-6.06716	1.17254	-5.17435	2.28704e-07	9.49571e-06
Brain_DOWN	LOC106991936	11.2969	-6.6481	1.28612	-5.16911	2.35211e-07	9.74988e-06
Brain_DOWN	LOC105605930	8.11619	-6.1789	1.19586	-5.1669	2.38011e-07	9.84976e-06
Brain_DOWN	LOC101121566	7.33598	-6.03139	1.16954	-5.15707	2.50849e-07	1.03641e-05
Brain_DOWN	LOC105609726	9.05565	-6.33121	1.23334	-5.1334	2.84558e-07	1.17375e-05
Brain_DOWN	LOC105615277	7.54161	-6.07323	1.18462	-5.12675	2.94793e-07	1.21399e-05
Brain_DOWN	LOC105615195	6.93013	-5.95015	1.16094	-5.1253	2.97065e-07	1.22135e-05
Brain_DOWN	LOC106990954	8.24942	-6.19887	1.21163	-5.11614	3.11856e-07	1.28008e-05
Brain_DOWN	LOC105615007	7.39064	-6.04347	1.18366	-5.10576	3.29463e-07	1.35016e-05
Brain_DOWN	LOC105616675	7.12431	-5.98724	1.17531	-5.09419	3.5024e-07	1.43297e-05
Brain_DOWN	LOC105610281	7.03387	-5.97133	1.17268	-5.09205	3.54214e-07	1.44689e-05
Brain_DOWN	LOC105608200	9.792	-6.44214	1.26807	-5.08028	3.7687e-07	1.53695e-05
Brain_DOWN	LOC105605602	9.123	-6.34343	1.24951	-5.07675	3.83942e-07	1.56326e-05
Brain_DOWN	DEFB127	8.09525	-6.169	1.21552	-5.07519	3.87106e-07	1.57361e-05
Brain_DOWN	LOC105605295	8.93424	-6.31532	1.2458	-5.06928	3.99317e-07	1.62064e-05
Brain_DOWN	LOC101112304	11.6666	-6.69458	1.32232	-5.06274	4.13268e-07	1.67457e-05
Brain_DOWN	LOC106990371	6.82361	-5.92337	1.17069	-5.05972	4.19874e-07	1.6986e-05
Brain_DOWN	NPBWR2	7.99039	-6.15532	1.21719	-5.057	4.25894e-07	1.7202e-05
Brain_DOWN	LOC101104703	6.34779	-5.82397	1.15311	-5.05065	4.40306e-07	1.77557e-05
Brain_DOWN	LOC105615709	7.45886	-6.05056	1.19843	-5.04874	4.4474e-07	1.79059e-05
Brain_DOWN	LOC105612216	7.06646	-5.97442	1.18598	-5.03754	4.7156e-07	1.89555e-05
Brain_DOWN	LOC101102064	10.3885	-6.52894	1.29708	-5.03358	4.81395e-07	1.93201e-05
Brain_DOWN	LOC105604183	6.41651	-5.83177	1.16037	-5.02579	5.01356e-07	2.00893e-05
Brain_DOWN	LOC101112366	8.771	-6.28507	1.25129	-5.02287	5.09049e-07	2.03018e-05
Brain_DOWN	C14H16orf78	9.60389	-6.41755	1.27767	-5.02286	5.09072e-07	2.03018e-05
Brain_DOWN	LOC106991268	6.01158	-5.74361	1.14345	-5.02304	5.08597e-07	2.03018e-05
Brain_DOWN	LOC101117568	6.37605	-5.82611	1.16195	-5.01406	5.32942e-07	2.12202e-05
Brain_DOWN	LOC105611750	7.64772	-6.08822	1.21548	-5.00891	5.47394e-07	2.17613e-05
Brain_DOWN	LOC105609836	6.11888	-5.76694	1.15263	-5.00329	5.63613e-07	2.23708e-05
Brain_DOWN	HMX2	7.53943	-6.06998	1.21338	-5.00254	5.65811e-07	2.24228e-05
Brain_DOWN	LOC105614825	6.1625	-5.78003	1.15584	-5.0007	5.71227e-07	2.2602e-05
Brain_DOWN	LOC105611583	11.5014	-6.67594	1.33697	-4.99334	5.9345e-07	2.34445e-05
Brain_DOWN	LOC105613503	6.94623	-5.94859	1.19153	-4.99242	5.96278e-07	2.35195e-05
Brain_DOWN	LOC105611650	7.70276	-6.1011	1.22228	-4.99159	5.98851e-07	2.35841e-05
Brain_DOWN	LOC105609633	5.99908	-5.74011	1.15066	-4.98854	6.0837e-07	2.39216e-05
Brain_DOWN	C5H19orf45	6.13276	-5.77096	1.16358	-4.95968	7.06112e-07	2.77218e-05
Brain_DOWN	LOC105615551	9.41939	-6.39113	1.2888	-4.95897	7.0868e-07	2.77794e-05
Brain_DOWN	TREH	6.38939	-5.82853	1.17597	-4.95634	7.18319e-07	2.81136e-05
Brain_DOWN	LOC101109422	6.84111	-5.92496	1.19751	-4.94775	7.5076e-07	2.93377e-05
Brain_DOWN	TMPRSS6	9.00317	-6.32168	1.27779	-4.94735	7.52319e-07	2.93532e-05
Brain_DOWN	LOC105605288	7.68892	-6.09417	1.23623	-4.92963	8.23867e-07	3.20952e-05
Brain_DOWN	LOC105604675	6.60532	-5.87903	1.19409	-4.92346	8.50274e-07	3.30729e-05
Brain_DOWN	CER1	15.7759	-7.13444	1.45013	-4.91988	8.65994e-07	3.36325e-05
Brain_DOWN	LOC105613572	6.01889	-5.74795	1.16853	-4.91895	8.70091e-07	3.37397e-05
Brain_DOWN	TRNAS-AGA	6.2899	-5.80527	1.18043	-4.91793	8.74626e-07	3.38636e-05
Brain_DOWN	SLC16A8	6.94335	-5.95166	1.21248	-4.90866	9.17023e-07	3.54507e-05
Brain_DOWN	LOC105610712	5.44702	-5.59918	1.14145	-4.90532	9.32742e-07	3.60033e-05
Brain_DOWN	TMPRSS11D	7.70878	-6.0984	1.24381	-4.90298	9.43914e-07	3.63789e-05
Brain_DOWN	MIR369	6.95497	-5.95347	1.21569	-4.89719	9.72163e-07	3.74105e-05
Brain_DOWN	LOC106991293	6.26915	-5.79963	1.18448	-4.89636	9.76264e-07	3.75111e-05
Brain_DOWN	PRSS50	6.68506	-5.89215	1.20361	-4.89539	9.81096e-07	3.76395e-05
Brain_DOWN	LOC105615960	5.7161	-5.67039	1.15854	-4.89443	9.85892e-07	3.77661e-05
Brain_DOWN	LOC105605209	6.06759	-5.75534	1.17702	-4.88977	1.00953e-06	3.86131e-05
Brain_DOWN	NAA11	5.32277	-5.56536	1.13903	-4.88606	1.02872e-06	3.92875e-05
Brain_DOWN	METTL21C	7.22685	-6.00526	1.22921	-4.88545	1.03193e-06	3.93504e-05
Brain_DOWN	LOC101117457	15.5632	-7.11606	1.45692	-4.8843	1.03796e-06	3.95208e-05
Brain_DOWN	LOC101121806	11.5807	-6.68745	1.37147	-4.87613	1.08189e-06	4.11313e-05
Brain_DOWN	LOC105613763	6.46258	-5.84524	1.20048	-4.8691	1.12107e-06	4.2557e-05
Brain_DOWN	LOC101112555	7.07396	-5.9743	1.22766	-4.8664	1.13651e-06	4.30783e-05
Brain_DOWN	LOC101111587	5.79563	-5.68637	1.17438	-4.84203	1.28517e-06	4.84946e-05
Brain_DOWN	LOC105607732	8.17932	-6.18904	1.27814	-4.84223	1.28393e-06	4.84946e-05
Brain_DOWN	LOC105611897	9.26012	-6.36461	1.31824	-4.82811	1.37835e-06	5.19331e-05
Brain_DOWN	LOC101116436	15.0963	-7.07213	1.46551	-4.82569	1.39516e-06	5.2488e-05
Brain_DOWN	LOC106991437	7.68258	-6.09377	1.26386	-4.82155	1.42448e-06	5.35113e-05
Brain_DOWN	LOC101123408	5.1892	-5.52861	1.14894	-4.81193	1.4948e-06	5.60695e-05
Brain_DOWN	LOC105614777	8.08786	-6.17122	1.29034	-4.78262	1.73029e-06	6.48064e-05
Brain_DOWN	LOC101118057	1428.75	-13.6351	2.85134	-4.78201	1.7355e-06	6.49051e-05
Brain_DOWN	LOC105604254	6.27861	-5.80464	1.2167	-4.77081	1.83488e-06	6.85201e-05
Brain_DOWN	LOC105612133	7.20079	-6.00249	1.25992	-4.7642	1.89606e-06	7.07005e-05
Brain_DOWN	LOC106990178	15.9393	-7.14809	1.50259	-4.75718	1.96312e-06	7.3093e-05
Brain_DOWN	LOC106991027	8.42792	-6.22738	1.30984	-4.75432	1.9912e-06	7.39203e-05
Brain_DOWN	LOC105605116	5.95066	-5.72404	1.20393	-4.75448	1.98955e-06	7.39203e-05
Brain_DOWN	LOC105616644	5.4152	-5.5941	1.17822	-4.74791	2.05525e-06	7.61862e-05
Brain_DOWN	GPHA2	6.07364	-5.75676	1.21341	-4.74429	2.09237e-06	7.74483e-05
Brain_DOWN	FAM24A	6.60117	-5.87823	1.24281	-4.7298	2.24745e-06	8.30669e-05
Brain_DOWN	LOC105612029	6.01322	-5.74257	1.21425	-4.72932	2.25268e-06	8.31382e-05
Brain_DOWN	LOC105615293	7.5465	-6.06991	1.28457	-4.72525	2.29827e-06	8.46971e-05
Brain_DOWN	LOC105608654	5.69215	-5.65818	1.20038	-4.71366	2.43308e-06	8.95344e-05
Brain_DOWN	LOC105613882	6.85696	-5.92731	1.25982	-4.7049	2.5399e-06	9.33292e-05
Brain_DOWN	LOC105605199	5.91461	-5.71993	1.21876	-4.69325	2.68898e-06	9.86637e-05
Brain_DOWN	LOC105602175	5.44189	-5.6004	1.19879	-4.67171	2.98696e-06	0.000109438
Brain_DOWN	LOC105616569	6.2179	-5.79104	1.24113	-4.66594	3.07214e-06	0.000112396
Brain_DOWN	SSTR5	7.17577	-5.99583	1.28587	-4.66288	3.1182e-06	0.000113916
Brain_DOWN	LOC101117667	5.70027	-5.66805	1.21676	-4.65834	3.18776e-06	0.000116289
Brain_DOWN	LOC105605087	5.9056	-5.71964	1.22878	-4.65472	3.24426e-06	0.000118179
Brain_DOWN	LOC106991603	6.1136	-5.76708	1.24014	-4.65036	3.31359e-06	0.000120531
Brain_DOWN	LOC105612628	5.10933	-5.50604	1.18503	-4.64632	3.37916e-06	0.000122739
Brain_DOWN	LOC105605586	7.35148	-6.03175	1.30035	-4.63857	3.50826e-06	0.000127245
Brain_DOWN	F2RL3	7.93405	-6.14081	1.32638	-4.62975	3.66106e-06	0.000132597
Brain_DOWN	DMRT2	5.50719	-5.61526	1.21523	-4.62076	3.82346e-06	0.00013828
Brain_DOWN	LOC105609440	6.88352	-5.9331	1.285	-4.61719	3.88971e-06	0.000140475
Brain_DOWN	LOC105607365	7.74516	-6.10298	1.32237	-4.6152	3.92726e-06	0.000141628
Brain_DOWN	LOC105615958	6.02093	-5.74006	1.2442	-4.61346	3.96012e-06	0.000142609
Brain_DOWN	LOC101116180	13.5375	-6.91284	1.49944	-4.61028	4.02129e-06	0.000144606
Brain_DOWN	LBX2	4.95681	-5.46442	1.1874	-4.60201	4.18442e-06	0.000150258
Brain_DOWN	LOC101119845	6.51608	-5.86024	1.27538	-4.59491	4.32938e-06	0.000155243
Brain_DOWN	LOC105603580	6.03374	-5.7453	1.25095	-4.59276	4.37428e-06	0.00015663
Brain_DOWN	LOC106991202	6.86465	-5.92938	1.29194	-4.5895	4.4431e-06	0.000158869
Brain_DOWN	LOC105605582	6.50055	-5.85738	1.27681	-4.5875	4.4858e-06	0.000160169
Brain_DOWN	LOC105608625	5.48966	-5.61573	1.22471	-4.58535	4.53232e-06	0.000161602
Brain_DOWN	MIR655	5.42235	-5.59106	1.22008	-4.58255	4.59346e-06	0.000163551
Brain_DOWN	LOC105611298	7.41265	-6.04263	1.31919	-4.58058	4.63695e-06	0.000164866
Brain_DOWN	MIR99A	5.22714	-5.53892	1.20948	-4.57957	4.65932e-06	0.000165429
Brain_DOWN	LOC106990554	7.08973	-5.97987	1.30728	-4.5743	4.77808e-06	0.000169407
Brain_DOWN	LOC105608577	5.78781	-5.68329	1.24454	-4.56657	4.95777e-06	0.000175531
Brain_DOWN	LOC106990362	5.60972	-5.63742	1.23571	-4.5621	5.06456e-06	0.000179061
Brain_DOWN	LOC105612984	5.24926	-5.54477	1.21988	-4.54535	5.48432e-06	0.000193631
Brain_DOWN	LOC105602352	7.0677	-5.9763	1.31864	-4.53216	5.8384e-06	0.000205844
Brain_DOWN	LOC105613774	7.13803	-5.99082	1.32388	-4.52519	6.03418e-06	0.00021245
Brain_DOWN	LOC105605280	6.87826	-5.93556	1.31217	-4.52347	6.08332e-06	0.000213882
Brain_DOWN	LOC101107081	11.5278	-6.68178	1.48118	-4.51112	6.44857e-06	0.000226409
Brain_DOWN	LOC105606201	13.0274	-6.8578	1.52057	-4.51001	6.48257e-06	0.000227286
Brain_DOWN	LOC105614135	6.21444	-5.78805	1.28395	-4.50799	6.54442e-06	0.000229136
Brain_DOWN	LOC105604093	5.1672	-5.52444	1.22558	-4.50763	6.5556e-06	0.00022921
Brain_DOWN	LOC101103955	5.88331	-5.71043	1.26911	-4.49956	6.80944e-06	0.000237756
Brain_DOWN	MIR376C	4.87867	-5.44176	1.21289	-4.48662	7.23634e-06	0.000252312
Brain_DOWN	MIR376E	4.71971	-5.39198	1.20405	-4.4782	7.52739e-06	0.000262098
Brain_DOWN	LOC105615666	5.41757	-5.59684	1.25084	-4.47445	7.66084e-06	0.000266011
Brain_DOWN	LOC106990826	7.16449	-5.99274	1.33928	-4.47462	7.65484e-06	0.000266011
Brain_DOWN	EDA2R	4.8595	-5.43588	1.21512	-4.47352	7.69434e-06	0.000266808
Brain_DOWN	HJURP	5.47329	-5.60671	1.25663	-4.46171	8.13071e-06	0.000281167
Brain_DOWN	LOC101119258	5.34337	-5.57176	1.24878	-4.46177	8.12869e-06	0.000281167
Brain_DOWN	PKHD1	5.37499	-5.58005	1.25156	-4.45846	8.25508e-06	0.000285077
Brain_DOWN	TRNAR-UCG-2	4.65519	-5.37535	1.20587	-4.45766	8.28578e-06	0.000285746
Brain_DOWN	LOC105610630	5.26092	-5.55133	1.24734	-4.45053	8.56569e-06	0.000294996
Brain_DOWN	TRNAK-CUU-21	4.69548	-5.38584	1.21532	-4.43164	9.35188e-06	0.000321633
Brain_DOWN	LOC101106784	6.59598	-5.8766	1.32656	-4.42994	9.42614e-06	0.000323746
Brain_DOWN	LOC105608361	4.56348	-5.34602	1.20982	-4.41886	9.92237e-06	0.000340326
Brain_DOWN	LOC105605420	5.20226	-5.53142	1.25351	-4.41274	1.0207e-05	0.000349615
Brain_DOWN	LOC106991704	6.44646	-5.84524	1.33286	-4.38549	1.15725e-05	0.000395312
Brain_DOWN	LOC105609193	4.86268	-5.43658	1.23999	-4.38437	1.16321e-05	0.000396813
Brain_DOWN	MIR1185	5.14521	-5.51717	1.26261	-4.36965	1.24448e-05	0.000423962
Brain_DOWN	LOC101114943	4.41483	-5.29909	1.21421	-4.36424	1.27566e-05	0.000433999
Brain_DOWN	LOC101119548	5.79182	-5.6912	1.30455	-4.36256	1.28547e-05	0.000436747
Brain_DOWN	DEFB129	6.15673	-5.77407	1.32762	-4.3492	1.36636e-05	0.000463606
Brain_DOWN	SPINK9	4.91589	-5.45342	1.25551	-4.34361	1.40163e-05	0.000474936
Brain_DOWN	LOC101107538	6.78042	-5.91592	1.36526	-4.33318	1.4697e-05	0.000497333
Brain_DOWN	LOC101119651	6.05773	-5.74842	1.33141	-4.31755	1.57771e-05	0.00053317
Brain_DOWN	LOC105603181	5.88685	-5.71126	1.32338	-4.31565	1.59136e-05	0.000537063
Brain_DOWN	LOC105615362	4.33083	-5.27053	1.22324	-4.30865	1.64252e-05	0.000553588
Brain_DOWN	LOC105603417	10.701	-6.57585	1.52797	-4.30364	1.68017e-05	0.000565501
Brain_DOWN	LOC105604240	5.92802	-5.71957	1.3291	-4.30335	1.68234e-05	0.000565501
Brain_DOWN	LOC106990323	5.08825	-5.50264	1.27914	-4.30183	1.69389e-05	0.000568626
Brain_DOWN	LOC106991831	10.8458	-6.59371	1.53753	-4.2885	1.79881e-05	0.000603044
Brain_DOWN	TRNAC-ACA-54	4.34926	-5.27192	1.23347	-4.27405	1.91958e-05	0.000642678
Brain_DOWN	TRIM69	5.76979	-5.67819	1.33328	-4.25882	2.05508e-05	0.000687131
Brain_DOWN	MIR412	4.60184	-5.35582	1.26011	-4.25027	2.13512e-05	0.000712951
Brain_DOWN	LOC105606864	5.56698	-5.62893	1.32539	-4.24698	2.16668e-05	0.000722533
Brain_DOWN	LOC106991409	5.69137	-5.65814	1.33247	-4.24637	2.17262e-05	0.000723558
Brain_DOWN	CDHR2	6.70746	-5.89481	1.38917	-4.2434	2.2016e-05	0.000732241
Brain_DOWN	LOC101121216	5.73871	-5.67501	1.33847	-4.23992	2.23604e-05	0.000742718
Brain_DOWN	LOC105605871	11.4724	-6.67581	1.58042	-4.22406	2.39939e-05	0.000795927
Brain_DOWN	LOC105611741	5.43051	-5.59704	1.32518	-4.2236	2.40434e-05	0.000796525
Brain_DOWN	LOC105604246	9.44033	-6.39277	1.51567	-4.21777	2.46727e-05	0.0008163
Brain_DOWN	MIR544	4.21241	-5.23117	1.24054	-4.21685	2.47739e-05	0.000818577
Brain_DOWN	TXNDC2	6.62889	-5.88639	1.39706	-4.21342	2.51531e-05	0.00083002
Brain_DOWN	LOC101102714	6.0517	-5.74422	1.36749	-4.20055	2.66269e-05	0.000877505
Brain_DOWN	LOC105615494	4.85504	-5.43517	1.29415	-4.1998	2.67154e-05	0.000879274
Brain_DOWN	LOC105610665	4.01459	-5.16139	1.22914	-4.19918	2.67883e-05	0.000880525
Brain_DOWN	LOC105611254	5.18395	-5.52483	1.31674	-4.19584	2.71859e-05	0.000892433
Brain_DOWN	LOC101106163	4.76316	-5.40479	1.29105	-4.18634	2.83493e-05	0.000929415
Brain_DOWN	LOC105605421	4.51223	-5.32602	1.27293	-4.18405	2.86357e-05	0.000937587
Brain_DOWN	LOC105606690	5.39843	-5.58739	1.33681	-4.17966	2.91948e-05	0.000954656
Brain_DOWN	LOC105609308	10.9072	-6.6011	1.58023	-4.1773	2.94988e-05	0.000963348
Brain_DOWN	LOC101112116	4.85465	-5.43238	1.30242	-4.17099	3.03275e-05	0.000989131
Brain_DOWN	LOC105604583	6.7202	-5.89696	1.42047	-4.15142	3.30414e-05	0.00107625
Brain_DOWN	LOC105605640	12.2985	-6.77609	1.63555	-4.14299	3.42803e-05	0.00111517
Brain_DOWN	LOC105607966	5.05484	-5.49297	1.32614	-4.14208	3.44172e-05	0.00111818
Brain_DOWN	LOC105602751	5.08519	-5.50322	1.32942	-4.13956	3.47968e-05	0.00112906
Brain_DOWN	TRNAK-UUU-22	3.98039	-5.14816	1.24889	-4.1222	3.75277e-05	0.00121611
Brain_DOWN	LOC105615267	4.86056	-5.43844	1.32127	-4.11608	3.85371e-05	0.00124722
Brain_DOWN	CSRP3	4.44302	-5.30733	1.29092	-4.11127	3.93483e-05	0.00127079
Brain_DOWN	LOC101109611	4.43231	-5.29992	1.28915	-4.11117	3.93661e-05	0.00127079
Brain_DOWN	LOC105616192	4.2653	-5.25102	1.2775	-4.1104	3.94982e-05	0.00127342
Brain_DOWN	LOC101110340	6.46078	-5.84688	1.42478	-4.10371	4.06571e-05	0.00130912
Brain_DOWN	LOC101102727	4.81981	-5.42625	1.32638	-4.09102	4.29484e-05	0.00138113
Brain_DOWN	LOC101103112	4.81328	-5.4144	1.32665	-4.08126	4.47916e-05	0.00143857
Brain_DOWN	LOC105605845	4.83137	-5.42291	1.32894	-4.08064	4.49114e-05	0.00144059
Brain_DOWN	STEAP4	9.22045	-6.359	1.56019	-4.07579	4.58576e-05	0.00146907
Brain_DOWN	TRNAL-UAA-4	4.14984	-5.20571	1.27814	-4.07288	4.64361e-05	0.00148572
Brain_DOWN	LOC105609260	10.7029	-6.57487	1.61473	-4.0718	4.66518e-05	0.00149073
Brain_DOWN	TRNAH-AUG-3	4.04113	-5.17212	1.27096	-4.06947	4.71206e-05	0.00150381
Brain_DOWN	LOC101105047	4.15069	-5.20649	1.27985	-4.06804	4.74112e-05	0.00151117
Brain_DOWN	LOC105607780	4.97889	-5.47189	1.3463	-4.06439	4.81576e-05	0.0015311
Brain_DOWN	HMX3	4.64102	-5.37111	1.3215	-4.06441	4.81551e-05	0.0015311
Brain_DOWN	LOC106991286	6.62136	-5.87788	1.45039	-4.05262	5.06472e-05	0.00160822
Brain_DOWN	LOC106991300	8.3445	-6.21666	1.53705	-4.04453	5.24274e-05	0.00166266
Brain_DOWN	LOC101102929	8.61872	-6.26366	1.54907	-4.04348	5.2663e-05	0.00166804
Brain_DOWN	TTLL10	6.65452	-5.88691	1.46035	-4.03117	5.5499e-05	0.00175566
Brain_DOWN	LOC106990383	3.85809	-5.10466	1.26764	-4.0269	5.65174e-05	0.00178564
Brain_DOWN	TMPRSS2	3.97966	-5.14375	1.28195	-4.01243	6.00973e-05	0.00189637
Brain_DOWN	LOC105602779	3.87659	-5.11167	1.27532	-4.00814	6.11995e-05	0.00192874
Brain_DOWN	LOC101113819	8.79055	-6.28866	1.57392	-3.99553	6.45502e-05	0.0020318
Brain_DOWN	RCVRN	3.87788	-5.10805	1.27989	-3.99101	6.5792e-05	0.00206831
Brain_DOWN	NLRP12	6.63246	-5.87661	1.47313	-3.9892	6.62952e-05	0.00208154
Brain_DOWN	LOC106990658	3.98715	-5.15191	1.29394	-3.98157	6.84612e-05	0.00214688
Brain_DOWN	LOC105604423	7.90456	-6.13739	1.54303	-3.9775	6.96449e-05	0.00218128
Brain_DOWN	IL23R	8.40949	-6.22518	1.56549	-3.9765	6.9938e-05	0.00218775
Brain_DOWN	LOC101105006	3.93838	-5.13741	1.2923	-3.97539	7.0263e-05	0.0021952
Brain_DOWN	GFRAL	4.15833	-5.20775	1.31121	-3.97172	7.13564e-05	0.0022266
Brain_DOWN	LOC105614242	4.20533	-5.23122	1.31999	-3.96308	7.39887e-05	0.00230589
Brain_DOWN	LOC105610205	3.79494	-5.07928	1.28206	-3.96182	7.43816e-05	0.00231528
Brain_DOWN	TRNAW-CCA-116	3.67054	-5.0307	1.27301	-3.95183	7.7556e-05	0.00241111
Brain_DOWN	LOC105615674	4.5838	-5.35303	1.35642	-3.94644	7.9323e-05	0.00246301
Brain_DOWN	LOC105613287	9.69794	-6.43078	1.63021	-3.94475	7.98832e-05	0.00247736
Brain_DOWN	LOC105609044	4.02453	-5.16463	1.31336	-3.93236	8.41144e-05	0.00260219
Brain_DOWN	TRNAA-UGC-4	4.25066	-5.23614	1.33155	-3.93237	8.4112e-05	0.00260219
Brain_DOWN	LECT2	5.32394	-5.56646	1.41997	-3.92012	8.85054e-05	0.00273468
Brain_DOWN	TKDP1	7.83829	-6.12635	1.56292	-3.91981	8.86191e-05	0.00273484
Brain_DOWN	LOC106991050	4.55294	-5.33972	1.36256	-3.91887	8.89635e-05	0.00274104
Brain_DOWN	LOC101115662	4.91409	-5.45674	1.3925	-3.91867	8.90372e-05	0.00274104
Brain_DOWN	IAPP	4.98717	-5.47399	1.39723	-3.91773	8.9386e-05	0.00274843
Brain_DOWN	TRNAC-GCA-264	3.84554	-5.09799	1.3045	-3.908	9.30632e-05	0.00285801
Brain_DOWN	TRNAR-ACG-10	3.97744	-5.14257	1.31636	-3.90665	9.35855e-05	0.00287056
Brain_DOWN	PFKFB1	4.19544	-5.22378	1.3389	-3.90154	9.5584e-05	0.0029283
Brain_DOWN	LOC101114638	6.04536	-5.74741	1.47688	-3.89159	9.95876e-05	0.00304726
Brain_DOWN	TRNAT-CGU-6	3.79558	-5.07561	1.30461	-3.89052	0.000100032	0.00305714
Brain_DOWN	LOC105605374	4.88386	-5.43844	1.4034	-3.8752	0.000106538	0.00325204
Brain_DOWN	BSX	8.16175	-6.18304	1.59767	-3.87003	0.000108821	0.00331774
Brain_DOWN	KLKB1	4.80014	-5.41255	1.39903	-3.86878	0.000109383	0.00333085
Brain_DOWN	MIR154B	3.58444	-4.99414	1.29709	-3.85026	0.00011799	0.00358861
Brain_DOWN	LOC105606521	4.42474	-5.30266	1.37891	-3.84554	0.000120288	0.0036541
Brain_DOWN	LOC101122142	8.8308	-6.29584	1.64103	-3.83653	0.000124786	0.00378619
Brain_DOWN	LOC105612144	7.28938	-6.01912	1.57094	-3.83153	0.000127348	0.00385927
Brain_DOWN	LOC105607208	8.74289	-6.28517	1.64069	-3.8308	0.000127727	0.00386611
Brain_DOWN	LOC106990812	3.92075	-5.12866	1.33906	-3.83004	0.000128122	0.00387343
Brain_DOWN	LOC106991425	4.70098	-5.38081	1.41004	-3.81607	0.000135596	0.00409274
Brain_DOWN	MIR376A	4.0819	-5.18109	1.35777	-3.81588	0.000135701	0.00409274
Brain_DOWN	LOC105603069	4.36449	-5.2787	1.38802	-3.80303	0.000142937	0.00430585
Brain_DOWN	TRNAG-CCC-14	3.48368	-4.95475	1.30346	-3.80123	0.000143979	0.00433208
Brain_DOWN	LOC101119796	4.15685	-5.20934	1.37121	-3.79909	0.000145231	0.00436454
Brain_DOWN	TYR	4.93013	-5.45339	1.43846	-3.79112	0.000149969	0.00449621
Brain_DOWN	LOC105603111	8.04699	-6.16342	1.62645	-3.78949	0.000150959	0.00452053
Brain_DOWN	MIR409	3.37992	-4.9124	1.29813	-3.78423	0.000154187	0.00461173
Brain_DOWN	LOC105604519	7.76006	-6.11226	1.62028	-3.77234	0.000161722	0.00482848
Brain_DOWN	LOC105607017	7.61153	-6.08114	1.61209	-3.7722	0.000161816	0.00482848
Brain_DOWN	LOC105602673	4.74211	-5.40247	1.43388	-3.76773	0.000164739	0.00490988
Brain_DOWN	LOC101115793	7.18143	-6.00125	1.59426	-3.76429	0.000167024	0.0049721
Brain_DOWN	LOC101119791	7.00649	-5.96506	1.58581	-3.76153	0.000168879	0.00502142
Brain_DOWN	LOC105616254	4.24699	-5.2398	1.39511	-3.75582	0.000172772	0.00513111
Brain_DOWN	LOC105615665	4.06995	-5.1821	1.37996	-3.75526	0.000173165	0.00513675
Brain_DOWN	LOC105608067	7.67463	-6.09531	1.62373	-3.75388	0.000174118	0.00515896
Brain_DOWN	LOC105611660	8.21906	-6.19074	1.65171	-3.74809	0.000178186	0.00527329
Brain_DOWN	LOC105615294	3.44743	-4.93918	1.31825	-3.74676	0.000179136	0.00529522
Brain_DOWN	LOC106991175	5.02652	-5.47887	1.46527	-3.73917	0.000184632	0.00545128
Brain_DOWN	SPO11	4.10124	-5.18802	1.38924	-3.73443	0.000188143	0.00554197
Brain_DOWN	LOC101117830	7.14378	-5.99288	1.6047	-3.73457	0.000188036	0.00554197
Brain_DOWN	MIR410	3.50938	-4.96266	1.33081	-3.72907	0.000192191	0.00565462
Brain_DOWN	LOC105614699	3.94953	-5.13351	1.37829	-3.72456	0.000195654	0.00574982
Brain_DOWN	LOC101102482	4.02678	-5.16778	1.38786	-3.72356	0.000196436	0.00576607
Brain_DOWN	MIR374A	3.3315	-4.89528	1.31733	-3.71607	0.000202348	0.00593271
Brain_DOWN	MIR382	3.51703	-4.96801	1.33924	-3.70958	0.000207603	0.00607972
Brain_DOWN	TRNAC-ACA-45	4.24551	-5.23616	1.41501	-3.70045	0.00021522	0.00629458
Brain_DOWN	ESRP1	8.98203	-6.31841	1.70759	-3.70019	0.000215438	0.00629458
Brain_DOWN	HS6ST1	3.23877	-4.85142	1.31442	-3.69091	0.000223451	0.00651361
Brain_DOWN	MIR411A	3.30538	-4.87794	1.32155	-3.69108	0.000223301	0.00651361
Brain_DOWN	TRNAG-GCC-5	3.43073	-4.93214	1.33881	-3.68398	0.00022962	0.00668574
Brain_DOWN	LOC105611026	6.92609	-5.94502	1.61528	-3.68049	0.000232783	0.00677003
Brain_DOWN	LOC101114185	6.86744	-5.93376	1.61334	-3.67792	0.000235141	0.00683072
Brain_DOWN	LOC105606814	7.23863	-6.01053	1.63561	-3.67479	0.000238043	0.00690706
Brain_DOWN	LOC101118315	6.42872	-5.83788	1.58997	-3.6717	0.000240946	0.00698329
Brain_DOWN	OPN3	3.39361	-4.91405	1.33883	-3.67042	0.000242155	0.00701029
Brain_DOWN	LOC106991872	3.66233	-5.02956	1.3711	-3.66827	0.000244196	0.00706127
Brain_DOWN	LOC105613574	3.41672	-4.92453	1.34297	-3.6669	0.000245509	0.0070911
Brain_DOWN	LOC106990877	6.52478	-5.85899	1.59945	-3.66312	0.000249163	0.00718842
Brain_DOWN	LOC105602600	3.86185	-5.10597	1.39476	-3.66081	0.000251417	0.00724516
Brain_DOWN	LOC105613775	3.99896	-5.14718	1.40794	-3.65583	0.000256349	0.00737886
Brain_DOWN	LOC106990185	6.70947	-5.89932	1.6195	-3.64268	0.000269819	0.00775776
Brain_DOWN	LOC105606386	3.22178	-4.84205	1.32944	-3.64216	0.00027036	0.00776448
Brain_DOWN	WT1	6.76004	-5.9142	1.62456	-3.64049	0.000272119	0.00780612
Brain_DOWN	LOC106992036	7.61365	-6.08226	1.67228	-3.63711	0.00027571	0.00790013
Brain_DOWN	ZBED2	8.47789	-6.23892	1.71756	-3.63242	0.00028077	0.00803602
Brain_DOWN	LOC105602416	4.36684	-5.28381	1.45855	-3.62265	0.0002916	0.00833651
Brain_DOWN	LOC105603449	3.85932	-5.1034	1.41131	-3.61607	0.000299113	0.00854163
Brain_DOWN	LOC105608595	6.69256	-5.8956	1.63329	-3.60964	0.000306617	0.00874604
Brain_DOWN	LOC105606444	6.3338	-5.81636	1.6149	-3.60168	0.000316163	0.00900815
Brain_DOWN	LOC101116185	6.01229	-5.74501	1.59663	-3.59821	0.000320411	0.00911889
Brain_DOWN	LOC105610571	6.49506	-5.85676	1.63332	-3.58581	0.000336035	0.00954611
Brain_DOWN	THEMIS	6.22687	-5.79385	1.61582	-3.5857	0.000336178	0.00954611
Brain_DOWN	LOC105611191	3.24729	-4.85052	1.35554	-3.57829	0.000345855	0.00980984
Brain_DOWN	LOC105606372	7.35652	-6.03063	1.68637	-3.57611	0.000348748	0.00988081
Brain_DOWN	MEIG1	3.93596	-5.13185	1.43731	-3.57046	0.000356357	0.0100851
Brain_DOWN	MIR379	3.3924	-4.91495	1.37759	-3.5678	0.000359993	0.0101766
Brain_DOWN	LOC106991720	3.0617	-4.76609	1.33852	-3.56071	0.000369858	0.0104437
Brain_DOWN	LOC105606208	5.83756	-5.69946	1.60309	-3.5553	0.000377554	0.0106491
Brain_DOWN	TRNAC-GCA-12	3.17612	-4.823	1.35875	-3.54957	0.000385854	0.0108711
Brain_DOWN	MIR3959	3.12596	-4.79771	1.35496	-3.54085	0.000398839	0.0112244
Brain_DOWN	LOC105614001	5.98468	-5.73779	1.62339	-3.53445	0.000408626	0.011487
Brain_DOWN	LOC105609415	6.20536	-5.78961	1.6401	-3.53003	0.000415516	0.0116677
Brain_DOWN	HSD11B2	3.23575	-4.85181	1.37578	-3.52659	0.000420954	0.0118073
Brain_DOWN	LOC105608944	3.85192	-5.10397	1.44749	-3.52607	0.000421773	0.0118171
Brain_DOWN	LOC105604681	3.32932	-4.88498	1.38923	-3.51631	0.000437586	0.0122466
Brain_DOWN	LOC105609352	5.66297	-5.65646	1.61063	-3.51195	0.000444838	0.0124358
Brain_DOWN	TMCO5A	5.87621	-5.70889	1.62992	-3.50255	0.000460832	0.0128686
Brain_DOWN	LOC101114000	3.97513	-5.13877	1.46837	-3.49963	0.000465903	0.0129959
Brain_DOWN	LOC105609031	3.14407	-4.80129	1.3739	-3.49465	0.000474686	0.0132262
Brain_DOWN	LOC105608570	3.36859	-4.91152	1.40701	-3.49076	0.000481654	0.0134056
Brain_DOWN	LOC105609527	3.07046	-4.77446	1.3684	-3.48908	0.000484685	0.0134751
Brain_DOWN	TRNAC-GCA-170	3.44203	-4.93846	1.41563	-3.48852	0.000485706	0.0134886
Brain_DOWN	S100G	3.46983	-4.94386	1.42122	-3.4786	0.000504042	0.0139825
Brain_DOWN	RNF133	5.87074	-5.707	1.64634	-3.46648	0.000527321	0.0146122
Brain_DOWN	SPC25	5.90601	-5.71803	1.65034	-3.46476	0.000530703	0.0146898
Brain_DOWN	UCP3	3.9019	-5.11877	1.48046	-3.45754	0.000545122	0.0150724
Brain_DOWN	TRNAC-GCA-216	3.43721	-4.93312	1.42794	-3.4547	0.000550897	0.0152154
Brain_DOWN	LOC105614833	6.20008	-5.78628	1.6752	-3.45409	0.00055215	0.0152333
Brain_DOWN	FSHB	12.3623	-6.78182	1.96677	-3.4482	0.000564333	0.0155524
Brain_DOWN	LOC106990993	3.26627	-4.86141	1.41164	-3.44381	0.000573585	0.0157902
Brain_DOWN	LOC101108297	5.81207	-5.69461	1.65405	-3.44284	0.000575642	0.0158295
Brain_DOWN	LOC101103117	3.272	-4.86144	1.41217	-3.44253	0.000576293	0.0158302
Brain_DOWN	LOC105602394	2.93548	-4.70897	1.37136	-3.4338	0.00059518	0.0163312
Brain_DOWN	DPPA4	5.6616	-5.65908	1.64872	-3.43241	0.000598243	0.0163974
Brain_DOWN	LOC105603821	3.41803	-4.92184	1.43523	-3.4293	0.000605142	0.0165686
Brain_DOWN	LOC105615939	5.68389	-5.65856	1.65194	-3.4254	0.000613906	0.0167903
Brain_DOWN	LOC105607938	5.98458	-5.7381	1.68259	-3.41028	0.00064897	0.0177301
Brain_DOWN	LOC101121762	3.50954	-4.95868	1.45445	-3.40931	0.000651282	0.017774
Brain_DOWN	LOC105611355	4.85744	-5.43784	1.60373	-3.39075	0.000697017	0.0190016
Brain_DOWN	LOC106990808	5.17064	-5.52304	1.63345	-3.38121	0.000721682	0.0196528
Brain_DOWN	CPS1	5.39186	-5.58301	1.65366	-3.37616	0.000735053	0.0199953
Brain_DOWN	TBX22	3.11567	-4.79346	1.42062	-3.3742	0.000740301	0.0201164
Brain_DOWN	TRNAR-UCU	2.7347	-4.60518	1.36945	-3.36279	0.000771599	0.0209444
Brain_DOWN	LOC105610962	5.08908	-5.50138	1.63752	-3.35958	0.000780597	0.0211658
Brain_DOWN	TRNAS-GGA-36	3.34508	-4.89436	1.45789	-3.35715	0.000787516	0.0213305
Brain_DOWN	LOC105603705	5.3757	-5.58144	1.66372	-3.35479	0.000794239	0.0214896
Brain_DOWN	LOC101103821	5.26405	-5.55157	1.65646	-3.35147	0.000803849	0.0217263
Brain_DOWN	LOC105602541	6.25375	-5.79933	1.73098	-3.35032	0.000807185	0.0217931
Brain_DOWN	LOC106991938	5.34033	-5.56901	1.66377	-3.34723	0.000816228	0.0220137
Brain_DOWN	RAX	4.73432	-5.40083	1.61684	-3.34036	0.000836711	0.0225421
Brain_DOWN	SYCP2L	5.6911	-5.66261	1.6967	-3.33742	0.000845599	0.0227573
Brain_DOWN	LOC105601966	2.88266	-4.67907	1.40508	-3.33012	0.000868096	0.0233378
Brain_DOWN	GLIPR1L1	2.6463	-4.55679	1.36926	-3.32792	0.000874959	0.0234973
Brain_DOWN	LOC105607410	5.3693	-5.57896	1.67656	-3.32763	0.000875892	0.0234974
Brain_DOWN	TMPRSS5	5.18421	-5.52727	1.66181	-3.32605	0.00088086	0.0236055
Brain_DOWN	TRNAS-GGA-9	3.40811	-4.9204	1.47973	-3.3252	0.00088356	0.0236528
Brain_DOWN	TRNAW-CCA-23	3.23646	-4.8509	1.46105	-3.32015	0.000899681	0.0240588
Brain_DOWN	LOC101116908	4.79122	-5.41507	1.6316	-3.31888	0.000903804	0.0241435
Brain_DOWN	LOC105615644	5.13985	-5.5141	1.66422	-3.31332	0.000921964	0.0246026
Brain_DOWN	MIR485	2.64597	-4.55638	1.37719	-3.30845	0.00093814	0.0250078
Brain_DOWN	LOC101106024	4.9193	-5.45542	1.65021	-3.3059	0.000946708	0.0252096
Brain_DOWN	LOC101106610	4.98241	-5.47217	1.6562	-3.30405	0.000952983	0.0253499
Brain_DOWN	LOC105610629	3.1539	-4.81682	1.45995	-3.29931	0.000969212	0.0257545
Brain_DOWN	LOC105603967	4.59821	-5.3474	1.62503	-3.29064	0.000999598	0.026534
Brain_DOWN	MIR106B	2.67102	-4.56896	1.39178	-3.28282	0.00102773	0.0272522
Brain_DOWN	LRRC74A	4.63864	-5.37096	1.63824	-3.2785	0.00104361	0.0276442
Brain_DOWN	LOC101103831	5.15341	-5.52112	1.68474	-3.27714	0.00104865	0.0277093
Brain_DOWN	TRNAS-GGA-60	2.77852	-4.63272	1.41351	-3.27746	0.00104745	0.0277093
Brain_DOWN	CNGA2	2.83439	-4.65936	1.42186	-3.27695	0.00104936	0.0277093
Brain_DOWN	TMEM225	2.9524	-4.71682	1.44006	-3.27544	0.00105497	0.0278283
Brain_DOWN	LOC105608826	4.79252	-5.41788	1.65426	-3.2751	0.00105626	0.0278331
Brain_DOWN	LOC101108856	3.66505	-5.02784	1.53535	-3.27473	0.00105764	0.0278404
Brain_DOWN	TRNAR-CCU-7	2.96859	-4.72111	1.44197	-3.27406	0.00106015	0.0278774
Brain_DOWN	LOC106991711	5.18796	-5.53181	1.69278	-3.26788	0.00108356	0.0284636
Brain_DOWN	TRNAC-GCA-231	2.64414	-4.55935	1.39707	-3.2635	0.00110044	0.0288768
Brain_DOWN	CRP	5.60855	-5.63981	1.73491	-3.25079	0.00115086	0.0301371
Brain_DOWN	LOC106991700	4.98436	-5.47249	1.68342	-3.25082	0.00115072	0.0301371
Brain_DOWN	LOC101102964	2.82724	-4.65032	1.43195	-3.24755	0.00116403	0.0304505
Brain_DOWN	LOC105608875	5.12347	-5.51203	1.69943	-3.24346	0.00118086	0.0308589
Brain_DOWN	LOC105603693	2.98255	-4.73014	1.45945	-3.24105	0.00119091	0.0310893
Brain_DOWN	KLHDC7A	5.09216	-5.5047	1.70102	-3.23612	0.00121168	0.0315987
Brain_DOWN	LOC105610920	2.59991	-4.52922	1.40134	-3.23207	0.00122897	0.0320165
Brain_DOWN	LOC101119709	2.90561	-4.68834	1.45156	-3.22987	0.00123847	0.032231
Brain_DOWN	LOC106991371	4.69285	-5.38284	1.66712	-3.22882	0.001243	0.0322948
Brain_DOWN	LOC105603390	2.94647	-4.70968	1.45869	-3.22871	0.00124348	0.0322948
Brain_DOWN	LOC106990533	3.29918	-4.87776	1.51175	-3.22655	0.00125291	0.032506
Brain_DOWN	LOC105608333	3.33586	-4.89621	1.51787	-3.22571	0.00125661	0.0325687
Brain_DOWN	LOC105611231	4.98654	-5.47147	1.69684	-3.2245	0.00126195	0.0326735
Brain_DOWN	TRNAE-UUC-46	3.24304	-4.85317	1.50597	-3.22263	0.00127021	0.0328481
Brain_DOWN	LOC105615517	2.83038	-4.65127	1.44343	-3.22238	0.00127129	0.0328481
Brain_DOWN	LOC105607807	6.52558	-5.85865	1.82089	-3.21747	0.00129326	0.0333814
Brain_DOWN	LOC105603750	4.84389	-5.42746	1.69076	-3.21007	0.00132701	0.0341845
Brain_DOWN	LOC105612569	4.75462	-5.40414	1.6835	-3.21006	0.00132708	0.0341845
Brain_DOWN	LOC105605088	5.19172	-5.53003	1.7237	-3.20824	0.00133551	0.0343665
Brain_DOWN	ACTBL2	3.14626	-4.80754	1.49991	-3.20522	0.0013496	0.0346937
Brain_DOWN	LOC105605846	5.48992	-5.61022	1.75184	-3.20247	0.00136255	0.0349912
Brain_DOWN	LOC105609891	4.77041	-5.41162	1.69195	-3.19845	0.00138169	0.0354106
Brain_DOWN	PIWIL1	4.73153	-5.39869	1.68786	-3.19854	0.00138123	0.0354106
Brain_DOWN	LOC105605663	9.08478	-6.33854	1.98314	-3.19622	0.0013924	0.0356487
Brain_DOWN	LOC105608122	4.72031	-5.39419	1.68857	-3.19453	0.00140058	0.0358218
Brain_DOWN	LOC101115194	4.8957	-5.44632	1.70515	-3.19405	0.00140292	0.0358454
Brain_DOWN	LOC105616229	3.55824	-4.98024	1.56097	-3.19049	0.00142034	0.0362538
Brain_DOWN	LOC106991091	4.71192	-5.39019	1.6904	-3.18871	0.00142909	0.0364403
Brain_DOWN	TSHB	38.8391	-8.4338	2.64717	-3.18597	0.00144271	0.0367506
Brain_DOWN	TRNAE-CUC-16	2.72659	-4.60015	1.446	-3.1813	0.00146615	0.0372724
Brain_DOWN	MIRLET7G	2.68637	-4.58192	1.44024	-3.18137	0.00146582	0.0372724
Brain_DOWN	LOC105605758	3.13832	-4.79856	1.50908	-3.17978	0.00147387	0.0374309
Brain_DOWN	LOC101107447	4.93655	-5.45699	1.71744	-3.1774	0.00148602	0.0377015
Brain_DOWN	LOC101105014	2.80378	-4.6403	1.46064	-3.17689	0.00148864	0.0377302
Brain_DOWN	TRNAW-CCA-135	2.65158	-4.56335	1.43704	-3.17553	0.00149564	0.0378694
Brain_DOWN	LOC105616222	5.00511	-5.48083	1.72718	-3.17328	0.00150727	0.0381258
Brain_DOWN	TRNAC-ACA-80	2.96057	-4.72261	1.49035	-3.16878	0.00153078	0.0386817
Brain_DOWN	LOC105614223	3.51759	-4.97078	1.57078	-3.16453	0.00155336	0.039213
Brain_DOWN	LOC101120956	3.1357	-4.80223	1.51986	-3.15965	0.00157957	0.0397951
Brain_DOWN	CLCA4	4.92701	-5.45495	1.72632	-3.15988	0.00157836	0.0397951
Brain_DOWN	LOC105615812	4.67189	-5.37692	1.70263	-3.158	0.00158854	0.0399812
Brain_DOWN	ADTRP	4.39297	-5.28998	1.67638	-3.15559	0.00160172	0.0402726
Brain_DOWN	MIR495	2.43312	-4.4364	1.40715	-3.15274	0.00161743	0.0406273
Brain_DOWN	LOC105606990	4.5195	-5.33213	1.69415	-3.14738	0.0016474	0.0413389
Brain_DOWN	LOC105615536	5.18322	-5.52975	1.75825	-3.14503	0.00166069	0.0416312
Brain_DOWN	LOC105607090	4.56881	-5.34856	1.70173	-3.143	0.00167223	0.0418788
Brain_DOWN	LOC105612089	10.0402	-6.48141	2.07126	-3.12922	0.00175272	0.043851
Brain_DOWN	FGF16	4.21323	-5.231	1.67189	-3.12879	0.0017553	0.0438721
Brain_DOWN	LOC101107541	4.75225	-5.40393	1.72834	-3.12665	0.00176808	0.0441478
Brain_DOWN	LOC105605802	3.24938	-4.8571	1.55752	-3.11848	0.00181786	0.0453459
Brain_DOWN	LOC101119404	4.32743	-5.26775	1.69312	-3.11127	0.00186285	0.0464223
Brain_DOWN	TRNAW-CCA-98	2.40906	-4.42312	1.42522	-3.10346	0.00191269	0.0476174
Brain_DOWN	LOC105608362	4.8244	-5.42111	1.74739	-3.10241	0.00191953	0.0477405
Brain_DOWN	LOC105606686	4.16293	-5.21121	1.6821	-3.09805	0.001948	0.0484009
Brain_DOWN	MIR487B	2.60456	-4.53679	1.4715	-3.08312	0.00204843	0.0508462
Brain_DOWN	LOC101103672	4.40737	-5.29694	1.72081	-3.07816	0.00208283	0.0516492
Brain_DOWN	LOC106991298	11.1492	-6.63372	2.15541	-3.0777	0.00208601	0.0516639
Brain_DOWN	LOC105602874	2.35467	-4.38946	1.42631	-3.07749	0.00208751	0.0516639
Brain_DOWN	LOC106991708	5.3315	-5.5691	1.81078	-3.07552	0.00210134	0.0519552
Brain_DOWN	MIR17	2.44806	-4.4397	1.44464	-3.07322	0.00211759	0.0523058
Brain_DOWN	LOC105603468	4.44474	-5.30592	1.72984	-3.06729	0.00216011	0.0533039
Brain_DOWN	MIR323A	2.30344	-4.35639	1.42084	-3.06607	0.0021689	0.0534277
Brain_DOWN	LOC101112206	4.48381	-5.31831	1.7346	-3.06601	0.00216936	0.0534277
Brain_DOWN	LOC105604932	4.32592	-5.26937	1.71887	-3.06559	0.00217238	0.0534498
Brain_DOWN	LOC101113189	4.41857	-5.2958	1.72859	-3.06365	0.00218655	0.0537461
Brain_DOWN	LRRC30	4.94722	-5.462	1.78787	-3.05503	0.00225035	0.0552604
Brain_DOWN	LOC106991901	2.26347	-4.33352	1.41891	-3.05413	0.00225714	0.0553207
Brain_DOWN	LOC105615492	3.98224	-5.14772	1.6855	-3.05412	0.00225718	0.0553207
Brain_DOWN	LOC101115390	4.83632	-5.42505	1.77677	-3.05333	0.0022632	0.0554143
Brain_DOWN	LOC101102549	7.88199	-6.13486	2.01026	-3.05178	0.00227487	0.0556462
Brain_DOWN	TRNAS-GGA-7	2.44094	-4.44061	1.45539	-3.05115	0.00227969	0.05571
Brain_DOWN	TRNAS-GCU-4	2.51314	-4.47895	1.46873	-3.04954	0.00229193	0.0559551
Brain_DOWN	TMPRSS7	4.62774	-5.36756	1.7605	-3.04889	0.00229685	0.056021
Brain_DOWN	LOC101122567	4.09153	-5.18437	1.7011	-3.04767	0.00230626	0.0561962
Brain_DOWN	ACTL7A	4.0414	-5.17079	1.6972	-3.04666	0.00231397	0.0563297
Brain_DOWN	LOC105615432	3.58618	-4.99372	1.64023	-3.04452	0.0023305	0.0566773
Brain_DOWN	LOC101106536	4.57739	-5.35056	1.75766	-3.04413	0.00233355	0.056697
Brain_DOWN	LOC101108057	4.10141	-5.18792	1.70675	-3.03965	0.00236857	0.0574925
Brain_DOWN	LOC106991290	4.31943	-5.2658	1.73648	-3.03246	0.00242572	0.0588232
Brain_DOWN	LOC106992025	4.18128	-5.21574	1.72176	-3.02931	0.00245111	0.0593818
Brain_DOWN	LOC105613219	2.4061	-4.41828	1.46092	-3.02432	0.0024919	0.0603121
Brain_DOWN	LOC105606749	4.12491	-5.20055	1.72106	-3.02171	0.00251353	0.0607773
Brain_DOWN	TRNAH-GUG-8	3.08551	-4.78379	1.58459	-3.01894	0.00253657	0.0612759
Brain_DOWN	LOC101121990	4.03471	-5.16546	1.71149	-3.0181	0.00254362	0.0613874
Brain_DOWN	LOC105606938	3.75292	-5.06499	1.67938	-3.01599	0.00256144	0.0617583
Brain_DOWN	LOC105602408	4.84739	-5.43263	1.80912	-3.00292	0.00267403	0.0644114
Brain_DOWN	TSGA13	4.32561	-5.267	1.75473	-3.0016	0.00268568	0.0646304
Brain_DOWN	LOC105616031	4.3137	-5.26449	1.75502	-2.99967	0.00270268	0.0649777
Brain_DOWN	TRNAC-GCA-96	2.24402	-4.32199	1.44492	-2.99117	0.0027791	0.0667513
Brain_DOWN	TRNAK-UUU-2	2.55493	-4.5015	1.50614	-2.98878	0.00280097	0.0672126
Brain_DOWN	LOC105614696	4.07152	-5.18355	1.73474	-2.98808	0.0028074	0.0673029
Brain_DOWN	PIWIL2	9.01061	-6.32484	2.12303	-2.97916	0.00289041	0.0692271
Brain_DOWN	LOC105608656	4.54319	-5.33591	1.79547	-2.97187	0.00295988	0.0708239
Brain_DOWN	AZGP1	7.45328	-6.05244	2.0372	-2.97096	0.00296869	0.0709675
Brain_DOWN	LOC105603488	3.83687	-5.09244	1.71427	-2.97061	0.00297204	0.0709804
Brain_DOWN	PLA2G2D	3.73133	-5.05745	1.70686	-2.96301	0.00304642	0.072688
Brain_DOWN	LOC101114383	7.83183	-6.12464	2.06953	-2.95944	0.00308199	0.0734671
Brain_DOWN	LOC105616878	4.02927	-5.16769	1.74853	-2.95544	0.00312219	0.0743553
Brain_DOWN	LOC105605592	4.11652	-5.19281	1.75814	-2.95359	0.00314106	0.0747341
Brain_DOWN	LOC105607489	2.18054	-4.2809	1.45044	-2.95146	0.0031628	0.0751806
Brain_DOWN	CABS1	3.85933	-5.10482	1.72994	-2.95086	0.00316895	0.0752558
Brain_DOWN	TRNAC-GCA-210	2.54336	-4.50263	1.52692	-2.94882	0.00318986	0.0756813
Brain_DOWN	LOC105616209	4.00232	-5.15786	1.75351	-2.94144	0.00326687	0.0774357
Brain_DOWN	TRNAW-CCA-52	2.44806	-4.4482	1.51491	-2.93628	0.00332175	0.0786626
Brain_DOWN	LOC105602086	3.92266	-5.12499	1.74721	-2.93324	0.00335446	0.0793627
Brain_DOWN	LOC105607925	3.78635	-5.07414	1.73536	-2.92397	0.00345603	0.0816892
Brain_DOWN	LOC105607439	4.02997	-5.16209	1.76676	-2.92179	0.00348029	0.0821856
Brain_DOWN	LOC101103542	2.25126	-4.32508	1.48113	-2.92012	0.00349899	0.0825499
Brain_DOWN	LOC105613108	4.0253	-5.16187	1.76803	-2.91956	0.00350523	0.0826201
Brain_DOWN	LOC105612513	2.53773	-4.49687	1.54342	-2.91358	0.00357312	0.0841416
Brain_DOWN	LOC105602798	3.98042	-5.14338	1.76764	-2.90975	0.00361723	0.085101
Brain_DOWN	LOC105616560	3.73705	-5.05625	1.73794	-2.90934	0.00362197	0.0851331
Brain_DOWN	MMP13	3.66173	-5.02578	1.72905	-2.90667	0.003653	0.0857827
Brain_DOWN	LOC105616256	3.69322	-5.0381	1.73472	-2.90427	0.0036811	0.0863622
Brain_DOWN	LOC105612846	3.87381	-5.10878	1.76116	-2.9008	0.00372211	0.0872431
Brain_DOWN	LOC105607805	3.6381	-5.01819	1.73033	-2.90013	0.00373007	0.0873487
Brain_DOWN	LOC101106158	3.9929	-5.1484	1.77569	-2.89939	0.00373894	0.0874753
Brain_DOWN	LOC101118281	3.74248	-5.05689	1.74461	-2.89857	0.00374866	0.0876215
Brain_DOWN	LOC101106781	7.46963	-6.05577	2.0934	-2.89279	0.00381831	0.089167
Brain_DOWN	KRT40	3.67117	-5.03214	1.74057	-2.89108	0.00383918	0.0895714
Brain_DOWN	LOC105604705	3.57296	-4.99322	1.72908	-2.88779	0.00387958	0.0904303
Brain_DOWN	C3H22orf46	6.74017	-5.90856	2.05446	-2.87596	0.00402795	0.0938021
Brain_DOWN	LOC101108071	6.57398	-5.87233	2.04225	-2.87543	0.00403483	0.0938758
Brain_DOWN	LOC106991925	2.13688	-4.25081	1.48111	-2.87002	0.00410451	0.0954091
Brain_DOWN	TRNAW-CCA-134	2.27643	-4.33452	1.51225	-2.86627	0.00415341	0.0963682
Brain_DOWN	LOC105615911	3.51461	-4.96731	1.7329	-2.86647	0.00415083	0.0963682
Brain_DOWN	LOC101118835	4.00725	-5.15621	1.80004	-2.8645	0.00417672	0.0968202
Brain_DOWN	LOC101111254	3.64269	-5.02166	1.755	-2.86134	0.00421849	0.0976987
Brain_DOWN	LOC106990402	2.17338	-4.27541	1.49474	-2.86031	0.00423233	0.0979294
Brain_DOWN	SUN3	3.53357	-4.9739	1.74488	-2.85058	0.00436398	0.100883
Brain_DOWN	LOC106990864	4.13969	-5.20109	1.82686	-2.84701	0.0044132	0.101834
Brain_DOWN	LOC105604265	2.53286	-3.95038	1.38745	-2.84723	0.00441019	0.101834
Brain_DOWN	LOC101123333	3.61075	-5.00446	1.7582	-2.84636	0.00442225	0.10195
Brain_DOWN	TRNAI-AAU-10	2.36056	-4.39518	1.54546	-2.84392	0.00445619	0.102639
Brain_DOWN	LOC101102375	2.24615	-4.31657	1.52108	-2.83783	0.00454213	0.104523
Brain_DOWN	TRNAG-CCC-64	2.1997	-4.29231	1.51781	-2.82796	0.00468455	0.107702
Brain_DOWN	LOC105616159	2.05672	-4.19609	1.48568	-2.82435	0.00473769	0.108825
Brain_DOWN	TXNDC8	3.44921	-4.93975	1.75109	-2.82096	0.00478804	0.109881
Brain_DOWN	LOC105603521	3.50828	-4.96402	1.76303	-2.81561	0.00486841	0.111624
Brain_DOWN	LOC105605896	4.31139	-5.2611	1.86906	-2.81483	0.00488026	0.111794
Brain_DOWN	LOC105616449	2.1031	-4.2256	1.5031	-2.81126	0.00493476	0.11294
Brain_DOWN	TMPRSS11F	3.94158	-5.12897	1.8293	-2.80379	0.00505059	0.115487
Brain_DOWN	LOC105608022	3.27004	-4.86271	1.73847	-2.79713	0.00515595	0.117789
Brain_DOWN	TAT	3.30927	-4.88336	1.7479	-2.79384	0.00520855	0.118883
Brain_DOWN	LOC101110566	2.08636	-4.21493	1.50959	-2.79211	0.00523657	0.119415
Brain_DOWN	LOC105602412	3.39768	-4.92099	1.76375	-2.79008	0.00526958	0.119951
Brain_DOWN	TRNAC-ACA-43	2.44619	-4.44153	1.59183	-2.7902	0.00526748	0.119951
Brain_DOWN	TRNAS-AGA-7	2.06732	-4.20192	1.50657	-2.78906	0.00528612	0.120219
Brain_DOWN	NR1H4	3.51049	-4.96837	1.78195	-2.78817	0.00530073	0.120442
Brain_DOWN	LOC105602237	3.31451	-4.88564	1.75503	-2.78379	0.00537272	0.121969
Brain_DOWN	LOC105615228	3.36712	-4.90768	1.76341	-2.78306	0.00538483	0.122133
Brain_DOWN	LOC101109626	12.1886	-6.76168	2.4305	-2.78202	0.00540225	0.122419
Brain_DOWN	LOC105616107	2.44069	-4.44982	1.59978	-2.78152	0.00541047	0.122495
Brain_DOWN	TRNAS-GGA-84	2.30941	-4.36395	1.57086	-2.77807	0.0054683	0.123693
Brain_DOWN	LOC105615512	3.68259	-5.0303	1.81465	-2.77205	0.00557053	0.125893
Brain_DOWN	LOC105603143	3.22869	-4.84673	1.74956	-2.77026	0.00560116	0.126472
Brain_DOWN	TRNAE-CUC-24	2.32574	-4.36997	1.57867	-2.76813	0.00563786	0.127187
Brain_DOWN	LOC106990412	3.594	-4.99956	1.80725	-2.76639	0.00566799	0.127752
Brain_DOWN	MIR496	3.04749	-4.76582	1.72973	-2.75523	0.005865	0.132075
Brain_DOWN	LOC101111720	3.34265	-4.89179	1.77585	-2.75462	0.00587606	0.132206
Brain_DOWN	KRT17	7.73816	-6.10375	2.22287	-2.74588	0.00603486	0.135658
Brain_DOWN	LOC105610295	3.37361	-4.90534	1.78824	-2.74311	0.00608605	0.136687
Brain_DOWN	LOC105602890	3.15383	-4.81536	1.75952	-2.73674	0.0062051	0.139237
Brain_DOWN	LOC105602721	3.29195	-4.87363	1.78281	-2.73367	0.00626322	0.140416
Brain_DOWN	LOC101107927	5.83413	-5.70097	2.0872	-2.7314	0.00630659	0.141262
Brain_DOWN	LOC101114898	6.65309	-5.88835	2.15603	-2.73111	0.00631214	0.141262
Brain_DOWN	MIRLET7A	2.40588	-4.41598	1.61907	-2.72749	0.0063819	0.142697
Brain_DOWN	ANO2	3.29831	-4.87833	1.79139	-2.72322	0.00646498	0.144299
Brain_DOWN	LOC105605925	1.88478	-4.06757	1.49365	-2.72325	0.00646432	0.144299
Brain_DOWN	MIR221	2.05041	-4.184	1.53719	-2.72186	0.0064916	0.144765
Brain_DOWN	TRNAW-CCA-125	1.95629	-4.12202	1.51573	-2.71949	0.00653823	0.145676
Brain_DOWN	LOC105603131	6.68971	-5.89476	2.16913	-2.71756	0.00657643	0.146398
Brain_DOWN	LOC106990913	3.20309	-4.83607	1.78376	-2.71117	0.00670455	0.149119
Brain_DOWN	NEU2	3.25878	-4.8603	1.79506	-2.7076	0.00677723	0.15047
Brain_DOWN	TRNAG-CCC-96	2.08227	-4.21623	1.55712	-2.70771	0.00677492	0.15047
Brain_DOWN	LOC105605656	3.40277	-4.91992	1.81771	-2.70666	0.00679632	0.150761
Brain_DOWN	LOC101105726	3.12572	-4.80091	1.77456	-2.7054	0.00682216	0.151202
Brain_DOWN	LOC101103307	2.2871	-4.34522	1.61122	-2.69686	0.00699966	0.154999
Brain_DOWN	OPN4	3.05434	-4.76785	1.76833	-2.69625	0.00701255	0.155149
Brain_DOWN	FMR1NB	3.12859	-4.79896	1.78263	-2.69207	0.00710093	0.156967
Brain_DOWN	LOC101117887	5.61619	-5.64499	2.09877	-2.68967	0.0071523	0.157964
Brain_DOWN	LOC101121920	5.62349	-5.64494	2.0993	-2.68896	0.00716739	0.158159
Brain_DOWN	LOC106991927	3.50803	-4.96567	1.8507	-2.68313	0.00729357	0.160802
Brain_DOWN	LOC105607885	3.00354	-4.73955	1.77057	-2.67685	0.00743173	0.163706
Brain_DOWN	LOC106990885	5.44236	-5.59845	2.09714	-2.66956	0.00759509	0.167158
Brain_DOWN	LOC101114248	5.47287	-5.6056	2.10442	-2.66373	0.0077279	0.169933
Brain_DOWN	BPI	3.06664	-4.7672	1.79459	-2.65643	0.00789731	0.173507
Brain_DOWN	LOC105607831	2.2603	-4.33718	1.6403	-2.64414	0.00818998	0.179781
Brain_DOWN	LOC105607906	3.05979	-4.7643	1.80461	-2.64007	0.00828879	0.181792
Brain_DOWN	TRNAC-GCA-84	2.22569	-4.30367	1.6332	-2.63511	0.00841097	0.184311
Brain_DOWN	TRNAW-CCA-137	1.85995	-4.04564	1.53841	-2.62976	0.00854461	0.187077
Brain_DOWN	GDNF-AS1	3.36352	-4.90165	1.86682	-2.62567	0.00864785	0.189174
Brain_DOWN	KRT1	6.63424	-5.88165	2.2405	-2.62515	0.00866109	0.189299
Brain_DOWN	LOC105602384	3.32994	-4.89388	1.86584	-2.62288	0.00871891	0.190398
Brain_DOWN	LOC105610886	2.9875	-4.73152	1.80539	-2.62077	0.00877315	0.191417
Brain_DOWN	LOC101104705	3.09339	-4.77845	1.826	-2.6169	0.00887325	0.193434
Brain_DOWN	MCOLN3	3.26361	-4.85633	1.85657	-2.61576	0.00890294	0.193914
Brain_DOWN	OSTN	3.25282	-4.85704	1.85718	-2.61528	0.00891538	0.194017
Brain_DOWN	LOC105604804	2.97119	-4.72368	1.80918	-2.61095	0.00902911	0.196323
Brain_DOWN	LOC105612196	3.07913	-4.77558	1.8316	-2.60733	0.00912518	0.198241
Brain_DOWN	TRNAG-UCC-15	1.92342	-4.09953	1.57506	-2.60278	0.00924718	0.200719
Brain_DOWN	LOC105603486	2.97053	-4.72327	1.81546	-2.6017	0.00927637	0.201179
Brain_DOWN	LOC106991211	3.04372	-4.76054	1.83073	-2.60034	0.0093131	0.201802
Brain_DOWN	TRNAC-ACA-81	1.91009	-4.08089	1.57428	-2.59222	0.00953589	0.206203
Brain_DOWN	LOC105604138	5.27288	-5.55347	2.1425	-2.59205	0.00954068	0.206203
Brain_DOWN	LOC101105632	3.12589	-4.79967	1.85161	-2.59216	0.00953762	0.206203
Brain_DOWN	TRNAG-UCC-9	2.05743	-4.19349	1.61937	-2.58958	0.00960944	0.207511
Brain_DOWN	LOC101108324	3.31667	-4.8806	1.89702	-2.57277	0.0100888	0.217677
Brain_DOWN	LOC101115740	3.32097	-4.88746	1.90008	-2.57224	0.0101044	0.217827
Brain_DOWN	LOC101107320	2.94816	-4.71366	1.83724	-2.56562	0.0102991	0.221835
Brain_DOWN	C19H3orf35	2.6811	-4.58204	1.78731	-2.56364	0.010358	0.222912
Brain_DOWN	LOC105606699	2.98585	-4.73018	1.84549	-2.5631	0.0103741	0.223069
Brain_DOWN	LOC105606701	3.41475	-4.92636	1.92471	-2.55953	0.0104812	0.225181
Brain_DOWN	LOC105605562	3.05217	-4.762	1.862	-2.55746	0.0105439	0.226335
Brain_DOWN	LOC105607932	2.22797	-3.75904	1.47151	-2.55455	0.0106325	0.228043
Brain_DOWN	LOC105604412	2.85612	-4.66469	1.82693	-2.5533	0.0106709	0.228672
Brain_DOWN	TRNAE-UUC-70	1.89002	-4.06783	1.5936	-2.55261	0.0106921	0.228932
Brain_DOWN	TRNAT-AGU-4	1.74301	-3.95989	1.55186	-2.55171	0.0107197	0.229329
Brain_DOWN	LOC101114436	3.22142	-4.83545	1.89551	-2.55101	0.0107412	0.229595
Brain_DOWN	LOC105616672	5.247	-5.54398	2.17492	-2.54905	0.0108018	0.230536
Brain_DOWN	LOC105614796	5.04847	-5.4924	2.15474	-2.54899	0.0108035	0.230536
Brain_DOWN	LOC101112856	2.09797	-4.22538	1.65886	-2.54716	0.0108604	0.231554
Brain_DOWN	LOC101120790	2.72912	-4.60775	1.80956	-2.54634	0.010886	0.231903
Brain_DOWN	LOC101122076	2.1546	-3.70446	1.4553	-2.54549	0.0109125	0.232272
Brain_DOWN	TRNAC-GCA-42	2.14145	-4.24327	1.66717	-2.54519	0.0109219	0.232276
Brain_DOWN	LOC106990663	2.79437	-4.63851	1.82383	-2.54328	0.0109817	0.233352
Brain_DOWN	LOC101115256	2.86019	-4.67405	1.83896	-2.54168	0.011032	0.234225
Brain_DOWN	LOC105608892	2.661	-4.57144	1.80254	-2.5361	0.0112093	0.237789
Brain_DOWN	WDR88	2.87917	-4.67878	1.84669	-2.53361	0.0112894	0.239287
Brain_DOWN	LOC101121840	2.92064	-4.70536	1.85749	-2.53318	0.0113033	0.23938
Brain_DOWN	LOC105611657	2.69943	-4.58826	1.81209	-2.53202	0.0113408	0.239972
Brain_DOWN	LOC105614591	4.75574	-5.40327	2.13453	-2.53137	0.0113619	0.240218
Brain_DOWN	LOC106990986	2.89598	-4.68799	1.85498	-2.52724	0.0114962	0.242342
Brain_DOWN	LOC105613133	4.63449	-5.36822	2.12388	-2.52755	0.011486	0.242342
Brain_DOWN	LOC105605679	2.62523	-4.55031	1.8006	-2.5271	0.0115008	0.242342
Brain_DOWN	LOC105614381	6.05546	-5.75053	2.27508	-2.52762	0.011484	0.242342
Brain_DOWN	LOC101120746	4.83725	-5.43072	2.15173	-2.52389	0.0116064	0.244363
Brain_DOWN	LOC105605504	2.45156	-3.35851	1.33203	-2.52135	0.0116904	0.245928
Brain_DOWN	LOC101118919	2.07283	-3.64743	1.45203	-2.51195	0.0120064	0.252155
Brain_DOWN	CD4	2.70489	-4.58971	1.82711	-2.512	0.0120049	0.252155
Brain_DOWN	LOC101102447	4.91124	-5.44844	2.17427	-2.50587	0.012215	0.256323
Brain_DOWN	LOC105615491	2.6618	-4.56594	1.82391	-2.50338	0.0123012	0.257916
Brain_DOWN	MIRLET7C	1.93285	-4.1021	1.64299	-2.49672	0.0125348	0.262596
Brain_DOWN	TRNAW-CCA-121	1.8446	-4.03488	1.61916	-2.49196	0.0127041	0.265922
Brain_DOWN	LOC105608334	2.67416	-4.57174	1.83687	-2.48887	0.0128148	0.267975
Brain_DOWN	LOC105610262	4.61844	-5.36008	2.15382	-2.48864	0.0128234	0.267975
Brain_DOWN	TRNAG-CCC-105	1.97157	-4.12431	1.66296	-2.4801	0.0131344	0.274021
Brain_DOWN	TRNAA-AGC-3	1.72966	-3.94497	1.59063	-2.48013	0.0131334	0.274021
Brain_DOWN	OPTC	2.5071	-4.48503	1.8109	-2.47668	0.013261	0.276434
Brain_DOWN	LOC101109635	2.7294	-4.60132	1.86021	-2.47355	0.0133777	0.278637
Brain_DOWN	LOC105609180	2.71212	-4.59155	1.85948	-2.46926	0.0135392	0.281766
Brain_DOWN	LOC101118244	2.88982	-4.68371	1.8991	-2.46628	0.0136523	0.283887
Brain_DOWN	TRNAA-AGC-19	1.68356	-3.91035	1.58749	-2.46322	0.0137694	0.286085
Brain_DOWN	LOC105601881	4.64567	-5.37287	2.18563	-2.45828	0.0139605	0.289819
Brain_DOWN	MIR3958	1.70527	-3.92204	1.6011	-2.44959	0.0143021	0.296666
Brain_DOWN	LOC105614886	2.60379	-4.53205	1.85524	-2.44283	0.0145725	0.302026
Brain_DOWN	TRNAK-CUU-7	1.701	-3.91295	1.6035	-2.44026	0.0146768	0.303939
Brain_DOWN	DMRTB1	2.64828	-4.55564	1.87045	-2.43558	0.014868	0.307645
Brain_DOWN	LOC101116594	2.5904	-4.52633	1.85914	-2.43463	0.014907	0.3082
Brain_DOWN	TRNAC-GCA-76	1.71117	-3.92073	1.62075	-2.41909	0.0155596	0.321194
Brain_DOWN	TRNAC-GCA-202	1.77562	-3.98044	1.64545	-2.41905	0.0155609	0.321194
Brain_DOWN	LOC101107296	2.64878	-4.55785	1.88535	-2.41751	0.0156271	0.322297
Brain_DOWN	LOC105609067	2.46262	-4.45654	1.84692	-2.41296	0.0158237	0.326083
Brain_DOWN	LOC101122108	2.57507	-4.5152	1.8734	-2.41016	0.0159454	0.328324
Brain_DOWN	LOC101116688	3.10881	-4.79243	1.99192	-2.40593	0.0161313	0.331882
Brain_DOWN	LOC105605415	1.60616	-3.8378	1.59677	-2.40348	0.0162398	0.333841
Brain_DOWN	LOC101105800	2.44124	-4.44215	1.84969	-2.40156	0.0163254	0.335329
Brain_DOWN	INSL5	4.33097	-5.26897	2.19531	-2.4001	0.0163904	0.336117
Brain_DOWN	TRNAC-GCA	1.86781	-4.05926	1.69123	-2.40018	0.0163871	0.336117
Brain_DOWN	GATA1	2.76608	-4.61652	1.92594	-2.39702	0.0165289	0.338682
Brain_DOWN	LOC105616521	1.91806	-3.53207	1.47737	-2.39079	0.0168123	0.343653
Brain_DOWN	LOC105602776	4.38834	-5.29033	2.21267	-2.39093	0.0168057	0.343653
Brain_DOWN	LOC105604125	1.87369	-4.0576	1.70582	-2.37868	0.0173746	0.354857
Brain_DOWN	LOC106991488	2.58954	-4.5298	1.90671	-2.37571	0.017515	0.357437
Brain_DOWN	KLF14	2.47222	-4.45843	1.87992	-2.37161	0.0177107	0.361139
Brain_DOWN	TRNAW-CCA-9	2.33096	-4.37997	1.85241	-2.36447	0.018056	0.367881
Brain_DOWN	GAPT	2.35826	-4.38929	1.85679	-2.36391	0.018083	0.368136
Brain_DOWN	TDRD1	2.44741	-4.44294	1.88099	-2.36202	0.0181755	0.36972
Brain_DOWN	TRNAC-GCA-232	1.77213	-3.97752	1.68436	-2.36144	0.0182041	0.370004
Brain_DOWN	LOC105611598	2.70909	-4.58949	1.94457	-2.36016	0.0182672	0.370987
Brain_DOWN	RTP2	3.95072	-5.13599	2.18353	-2.35214	0.0186656	0.378774
Brain_DOWN	LOC106991928	3.94443	-5.13503	2.18545	-2.34965	0.0187913	0.381018
Brain_DOWN	LOC106991385	2.45556	-4.45127	1.90007	-2.34269	0.0191453	0.387884
Brain_DOWN	LOC106990489	2.79453	-4.63907	1.98658	-2.33521	0.0195327	0.395416
Brain_DOWN	LOC101107514	2.44065	-4.43597	1.90424	-2.32953	0.0198313	0.401138
Brain_DOWN	LOC101109629	3.87159	-5.10651	2.19474	-2.3267	0.0199813	0.403849
Brain_DOWN	LOC105603180	4.14839	-5.20658	2.2391	-2.3253	0.0200559	0.405033
Brain_DOWN	TRNAC-GCA-39	1.68941	-3.90547	1.68213	-2.32174	0.0202469	0.408238
Brain_DOWN	CAPN13	2.27117	-4.33575	1.86731	-2.32192	0.020237	0.408238
Brain_DOWN	LOC105607126	2.4488	-4.44397	1.9152	-2.32037	0.0203207	0.409398
Brain_DOWN	LOC105616501	2.48501	-4.46939	1.93072	-2.31488	0.0206194	0.415085
Brain_DOWN	LOC106990394	3.72875	-5.05555	2.18674	-2.31192	0.0207823	0.418031
Brain_DOWN	TRNAC-ACA-11	1.70224	-3.92061	1.69735	-2.30985	0.0208967	0.419998
Brain_DOWN	TRNAC-GCA-6	1.69149	-3.9066	1.69204	-2.30881	0.0209539	0.420811
Brain_DOWN	TRNAG-CCC-121	1.79712	-3.99568	1.7348	-2.30325	0.021265	0.42672
Brain_DOWN	LOC105614681	3.89582	-5.11431	2.22465	-2.29893	0.0215088	0.43066
Brain_DOWN	LOC105605678	3.98508	-5.14698	2.23892	-2.29887	0.0215125	0.43066
Brain_DOWN	MIR191	1.61819	-3.8478	1.67356	-2.29917	0.0214953	0.43066
Brain_DOWN	LOC105607819	2.38929	-4.41306	1.91997	-2.29851	0.0215328	0.430725
Brain_DOWN	LOC105605081	2.31126	-4.36276	1.89883	-2.2976	0.0215846	0.431418
Brain_DOWN	CSTA	3.97896	-5.14568	2.24092	-2.29624	0.0216622	0.432627
Brain_DOWN	LOC105602576	3.96045	-5.13805	2.2439	-2.28978	0.0220339	0.439702
Brain_DOWN	KDF1	3.62323	-5.01357	2.1903	-2.28899	0.0220802	0.440278
Brain_DOWN	LOC105611754	3.92605	-5.12619	2.2416	-2.28684	0.0222049	0.442415
Brain_DOWN	LOC101104907	2.1916	-4.28684	1.87904	-2.2814	0.0225249	0.448437
Brain_DOWN	LOC105607882	3.87896	-5.11125	2.24219	-2.27958	0.0226327	0.450229
Brain_DOWN	LOC101107805	2.42197	-4.4237	1.944	-2.27557	0.0228718	0.454627
Brain_DOWN	LOC105610909	2.19985	-4.29661	1.89235	-2.27051	0.0231767	0.460324
Brain_DOWN	LOC106991710	2.18691	-4.28975	1.89129	-2.26816	0.0233196	0.462441
Brain_DOWN	LOC105605941	1.62502	-3.85436	1.69934	-2.26815	0.0233199	0.462441
Brain_DOWN	LOC105609227	3.61124	-5.00933	2.20915	-2.26754	0.0233573	0.462819
Brain_DOWN	LOC101119032	2.14539	-4.25556	1.87823	-2.26573	0.0234682	0.464652
Brain_DOWN	LOC105602413	1.47116	-3.71124	1.6412	-2.2613	0.0237406	0.469677
Brain_DOWN	LOC105615835	3.52031	-4.97191	2.203	-2.25688	0.0240153	0.47474
Brain_DOWN	FGF23	2.222	-4.30189	1.9066	-2.25632	0.0240508	0.475068
Brain_DOWN	TRNAW-CCA-76	1.49498	-3.73796	1.65739	-2.25532	0.0241131	0.475928
Brain_DOWN	TAAR1	3.6073	-5.00501	2.21959	-2.25493	0.0241377	0.47604
Brain_DOWN	LOC101102719	3.6581	-5.02903	2.23465	-2.25047	0.0244189	0.481211
Brain_DOWN	LOC105605831	4.10005	-5.1861	2.30734	-2.24765	0.0245985	0.484372
Brain_DOWN	LOC105614961	3.90261	-5.12084	2.28343	-2.24261	0.0249218	0.490354
Brain_DOWN	RGS21	2.25033	-4.32118	1.92726	-2.24213	0.0249528	0.490583
Brain_DOWN	PRPH2	3.45664	-4.94643	2.20994	-2.23827	0.0252037	0.49513
Brain_DOWN	LOC101105046	1.70446	-3.92255	1.75915	-2.2298	0.0257605	0.505674
Brain_DOWN	KLC3	2.27788	-4.33674	1.94869	-2.22546	0.0260503	0.51057
Brain_DOWN	TRNAW-CCA-138	1.43938	-3.67672	1.65201	-2.22561	0.0260406	0.51057
Brain_DOWN	LOC105607735	2.13699	-4.24567	1.91274	-2.21968	0.0264408	0.517822
Brain_DOWN	LOC101111253	6.42696	-5.83903	2.63224	-2.21828	0.026536	0.519283
Brain_DOWN	MROH7	3.46808	-4.94735	2.23401	-2.21456	0.0267902	0.523851
Brain_DOWN	LOC105615382	3.59604	-4.99896	2.26137	-2.21059	0.0270639	0.528794
Brain_DOWN	LOC105603461	2.13268	-4.24752	1.92339	-2.20836	0.0272194	0.53142
Brain_DOWN	TRNAS-GCU-6	1.60387	-3.82672	1.74045	-2.19869	0.0279001	0.543986
Brain_DOWN	LOC106990935	3.30368	-4.881	2.22035	-2.1983	0.0279277	0.543986
Brain_DOWN	TRNAS-GGA-29	1.41987	-3.66474	1.66692	-2.19851	0.0279127	0.543986
Brain_DOWN	TRNAW-CCA-77	1.44273	-3.68015	1.67452	-2.19774	0.0279679	0.54435
Brain_DOWN	LOC105608900	2.06373	-4.1962	1.91085	-2.19598	0.0280931	0.546365
Brain_DOWN	ASMT	2.09466	-4.21866	1.92379	-2.1929	0.0283149	0.550255
Brain_DOWN	LOC106991072	3.58774	-4.99555	2.282	-2.18911	0.0285886	0.555146
Brain_DOWN	TRNAW-CCA-114	2.06456	-4.19679	1.91776	-2.18839	0.0286415	0.555746
Brain_DOWN	TRNAW-CCA-44	1.49325	-3.73231	1.70612	-2.1876	0.028699	0.556435
Brain_DOWN	LOC101107486	3.63331	-5.01743	2.29621	-2.1851	0.0288817	0.559547
Brain_DOWN	LOC105613686	2.00419	-4.15726	1.90438	-2.183	0.0290362	0.562108
Brain_DOWN	LOC105604948	3.44367	-4.93952	2.26615	-2.1797	0.0292796	0.566387
Brain_DOWN	LOC105609683	1.96761	-4.13542	1.8982	-2.1786	0.0293617	0.567539
Brain_DOWN	LOC106991768	2.15392	-4.25502	1.95612	-2.17523	0.0296129	0.571957
Brain_DOWN	LOC101113894	3.601	-5.00129	2.29971	-2.17475	0.029649	0.572216
Brain_DOWN	UCN3	1.99058	-4.1484	1.90847	-2.17367	0.0297298	0.573338
Brain_DOWN	LOC101117744	3.49257	-4.96104	2.2875	-2.16876	0.0301005	0.580044
Brain_DOWN	LOC105616526	2.0095	-4.15889	1.9188	-2.16744	0.0302013	0.581543
Brain_DOWN	LOC105607356	2.04345	-4.18313	1.9329	-2.16418	0.0304509	0.5859
Brain_DOWN	LOC101105913	3.46931	-4.94767	2.28792	-2.16252	0.0305785	0.587494
Brain_DOWN	LOC106991436	3.2832	-4.86818	2.25119	-2.16249	0.0305802	0.587494
Brain_DOWN	TRNAC-GCA-129	1.34246	-3.57834	1.6558	-2.1611	0.0306877	0.58911
Brain_DOWN	LOC101104003	3.34765	-4.90055	2.26802	-2.16071	0.0307176	0.589236
Brain_DOWN	LOC105607698	2.0221	-4.17179	1.93377	-2.15734	0.0309793	0.593805
Brain_DOWN	TRNAE-UUC-69	1.46355	-3.69183	1.71319	-2.15495	0.0311658	0.596927
Brain_DOWN	LOC101103103	3.89859	-5.11958	2.37843	-2.15251	0.0313574	0.600141
Brain_DOWN	TRNAC-GCA-152	1.9806	-4.13625	1.92295	-2.151	0.0314763	0.60196
Brain_DOWN	LOC101115916	2.15299	-4.26604	1.9897	-2.14406	0.0320279	0.612046
Brain_DOWN	TRNAW-CCA-81	1.41355	-3.64615	1.70172	-2.14263	0.0321432	0.613785
Brain_DOWN	CCDC42	3.20091	-4.83203	2.25764	-2.1403	0.0323303	0.61689
Brain_DOWN	LOC105606852	2.02776	-4.16848	1.95043	-2.13721	0.0325809	0.621203
Brain_DOWN	LOC105612518	1.96768	-4.13388	1.93554	-2.13578	0.0326974	0.622954
Brain_DOWN	TRNAS-GCU-13	2.00877	-4.16227	1.95078	-2.13364	0.0328722	0.625812
Brain_DOWN	LOC101119550	3.20643	-4.83407	2.2676	-2.1318	0.0330236	0.62822
Brain_DOWN	LOC105609598	2.07218	-4.19847	1.972	-2.12904	0.033251	0.63207
Brain_DOWN	LOC105607314	3.15932	-4.81401	2.26488	-2.1255	0.033545	0.637178
Brain_DOWN	TRNAC-GCA-282	1.33563	-3.57262	1.68251	-2.12339	0.0337215	0.640049
Brain_DOWN	LOC105603662	3.14516	-4.81035	2.2662	-2.12265	0.0337834	0.640743
Brain_DOWN	TRNAC-GCA-35	1.49777	-3.74112	1.76411	-2.12068	0.0339485	0.64339
Brain_DOWN	LOC105604430	3.2734	-4.8649	2.29586	-2.11899	0.0340912	0.645611
Brain_DOWN	LOC105603825	3.24486	-4.85317	2.29621	-2.11356	0.0345532	0.653869
Brain_DOWN	LOC101123194	5.35265	-5.57601	2.64318	-2.10958	0.0348944	0.659831
Brain_DOWN	TRNAC-GCA-230	2.36993	-4.39459	2.08542	-2.1073	0.0350919	0.663069
Brain_DOWN	TNFRSF17	1.88359	-4.06972	1.93202	-2.10646	0.035164	0.663934
Brain_DOWN	TRNAW-CCA-111	1.49274	-3.73586	1.77552	-2.10409	0.0353707	0.667337
Brain_DOWN	LOC106990796	1.35708	-3.60023	1.7119	-2.10306	0.0354603	0.668029
Brain_DOWN	LOC106991863	1.94163	-4.11648	1.96112	-2.09905	0.0358129	0.67417
Brain_DOWN	LOC101118805	1.91502	-4.08834	1.95057	-2.09598	0.0360843	0.678772
Brain_DOWN	LOC105614785	1.89465	-4.07504	1.94553	-2.09457	0.0362092	0.680614
Brain_DOWN	LOC105612928	3.17097	-4.82096	2.30471	-2.09179	0.0364576	0.684773
Brain_DOWN	SPACA7	1.95077	-4.12169	1.97244	-2.08964	0.0366499	0.687874
Brain_DOWN	LOC101105997	3.17566	-4.82203	2.30892	-2.08844	0.0367583	0.689396
Brain_DOWN	TRNAI-AAU-14	1.94777	-4.11031	1.98005	-2.07586	0.0379065	0.710403
Brain_DOWN	LOC105606746	2.05632	-4.1953	2.02179	-2.07504	0.0379824	0.711296
Brain_DOWN	LOC101113751	1.8907	-4.073	1.96595	-2.07177	0.0382865	0.71646
Brain_DOWN	LOC101111431	3.0804	-4.77676	2.3085	-2.0692	0.0385271	0.720429
Brain_DOWN	LOC105614749	1.89513	-4.07356	1.9722	-2.06549	0.038877	0.726433
Brain_DOWN	CAPZA3	1.97183	-4.1381	2.00526	-2.06362	0.0390535	0.729191
Brain_DOWN	MIR665	1.32099	-3.55061	1.72385	-2.0597	0.0394272	0.735281
Brain_DOWN	LOC105603504	3.06789	-4.77078	2.31638	-2.05959	0.0394379	0.735281
Brain_DOWN	CT83	2.9509	-4.71637	2.29181	-2.05793	0.0395971	0.737703
Brain_DOWN	LOC101118184	3.03464	-4.75369	2.31335	-2.0549	0.0398891	0.742597
Brain_DOWN	LOC105603853	1.86955	-4.06034	1.98051	-2.05015	0.0403501	0.750072
Brain_DOWN	GPR157	2.91873	-4.70126	2.29445	-2.04897	0.040465	0.751655
Brain_DOWN	LOC105607463	1.81793	-4.02188	1.96396	-2.04785	0.040575	0.753144
Brain_DOWN	LOC101113268	2.03563	-4.18489	2.04454	-2.04686	0.040672	0.75439
Brain_DOWN	TRNAQ-CUG-7	1.51947	-3.75995	1.84441	-2.03856	0.0414939	0.768505
Brain_DOWN	MIR758	1.47224	-3.12335	1.53196	-2.03879	0.0414715	0.768505
Brain_DOWN	GJA8	2.97738	-4.72681	2.32128	-2.03629	0.0417207	0.77214
Brain_DOWN	LOC106990607	2.89671	-4.6861	2.31067	-2.02803	0.0425571	0.787041
Brain_DOWN	LOC105607740	2.9054	-4.69274	2.31504	-2.02707	0.0426555	0.788284
Brain_DOWN	LOC105610475	2.97474	-4.72434	2.331	-2.02674	0.0426889	0.788324
Brain_DOWN	DAPL1	2.93255	-4.70679	2.32694	-2.02274	0.0431002	0.795337
Brain_DOWN	TRNAG-UCC-53	1.29523	-3.53164	1.7464	-2.02224	0.0431516	0.795705
Brain_DOWN	LOC105615431	2.90805	-4.69499	2.32299	-2.0211	0.0432698	0.797302
Brain_DOWN	CDH17	2.80115	-4.64259	2.29807	-2.02021	0.0433614	0.798407
Brain_DOWN	LOC105605909	2.88475	-4.68263	2.31838	-2.01978	0.0434061	0.798647
Brain_DOWN	LOC101109580	1.82981	-4.02172	1.99175	-2.01918	0.043468	0.799204
Brain_DOWN	HTR3B	1.79245	-3.99437	1.97966	-2.0177	0.043622	0.801452
Brain_DOWN	LOC101103909	4.79542	-5.41755	2.68896	-2.01474	0.0439319	0.806558
Brain_DOWN	LOC105604514	1.47322	-3.14702	1.56289	-2.01359	0.0440525	0.808183
Brain_DOWN	TRNAY-GUA-2	1.36166	-3.60339	1.79123	-2.01169	0.0442529	0.811272
Brain_DOWN	GPR141	1.74231	-3.95186	1.96492	-2.0112	0.0443042	0.811621
Brain_DOWN	LOC101105353	2.89432	-4.68688	2.33528	-2.00699	0.0447508	0.81921
Brain_DOWN	LOC105612287	2.98243	-4.72774	2.35879	-2.00431	0.045037	0.823851
Brain_DOWN	LOC105604312	2.92167	-4.70188	2.34988	-2.0009	0.045403	0.829944
Brain_DOWN	TEX35	2.71864	-4.59901	2.29897	-2.00047	0.0454495	0.830193
Brain_DOWN	LOC105603462	2.88528	-4.68245	2.34159	-1.99969	0.045534	0.831136
Brain_DOWN	TRNAI-AAU-13	1.21997	-3.44603	1.72625	-1.99625	0.0459063	0.837325
Brain_DOWN	LOC105605233	2.81764	-4.65087	2.33235	-1.99407	0.0461439	0.840445
Brain_DOWN	GRM6	2.84295	-4.66302	2.33812	-1.99435	0.0461141	0.840445
Brain_DOWN	LOC101108598	1.6632	-3.89287	1.95376	-1.9925	0.0463161	0.842973
Brain_DOWN	LOC105606110	2.82008	-4.6494	2.33398	-1.99205	0.0463652	0.84326
Brain_DOWN	LOC101103222	2.77506	-4.62389	2.32629	-1.98767	0.0468485	0.851435
Brain_DOWN	TRNAG-GCC-11	1.29296	-3.51537	1.76979	-1.98632	0.0469981	0.85354
Brain_DOWN	LOC105612212	2.7093	-4.59285	2.317	-1.98224	0.0474526	0.861174
Brain_DOWN	LOC105603505	2.79627	-4.63616	2.3404	-1.98092	0.0475998	0.863225
Brain_DOWN	TRNAG-UCC-25	1.26447	-3.49921	1.76675	-1.98059	0.0476369	0.863279
Brain_DOWN	TRNAW-CCA-104	1.19811	-3.41611	1.72584	-1.97939	0.0477724	0.865113
Brain_DOWN	MYOT	2.85669	-4.66545	2.35878	-1.97791	0.0479385	0.867497
Brain_DOWN	LOC105608949	1.71194	-3.93297	1.9891	-1.97726	0.0480124	0.868213
Brain_DOWN	LOC101102208	2.7515	-4.61428	2.33866	-1.97304	0.0484906	0.875649
Brain_DOWN	LOC105616625	2.78252	-4.63031	2.34681	-1.97302	0.048493	0.875649
Brain_DOWN	TRNAA-AGC-5	1.34836	-3.58499	1.81772	-1.97225	0.0485809	0.87661
Brain_DOWN	LOC105613780	2.73934	-4.60728	2.34061	-1.96841	0.049021	0.883919
Brain_DOWN	TRNAC-ACA-23	1.253	-3.47413	1.76587	-1.96737	0.0491406	0.885443
Brain_DOWN	LOC101103423	2.69119	-4.58655	2.3342	-1.96493	0.0494222	0.889882
Brain_DOWN	NTN5	2.67794	-4.57381	2.32847	-1.9643	0.0494956	0.890293
Brain_DOWN	RAB44	2.6477	-4.56027	2.32178	-1.96413	0.0495156	0.890293
Brain_DOWN	LOC101115411	1.75542	-3.9712	2.02255	-1.96346	0.0495931	0.891053
Brain_DOWN	LOC101104639	2.73419	-4.60484	2.34788	-1.96127	0.0498471	0.89498
Brain_DOWN	TRNAS-GGA-47	1.75272	-3.96316	2.02112	-1.96087	0.0498942	0.895187
Brain_DOWN	SLC5A1	2.63095	-4.55017	2.32152	-1.95999	0.0499967	0.896389
Brain_UP	HOXA4	145.001	24.7497	3.00342	8.24052	1.71461e-16	3.02682e-14
Brain_UP	HOXC5	21.4875	22.4322	2.77683	8.07835	6.56494e-16	1.05557e-13
Brain_UP	HOXA3	71.8803	24.1158	3.00367	8.02877	9.84539e-16	1.54371e-13
Brain_UP	POU4F2	59.2869	23.8009	3.00377	7.92369	2.30573e-15	3.26999e-13
Brain_UP	HOXD3	46.0946	23.4933	3.00394	7.82082	5.2481e-15	6.93628e-13
Brain_UP	FOXD3	14.1281	21.8453	2.89404	7.54838	4.40704e-14	4.69415e-12
Brain_UP	LOC101106027	18.2553	20.4964	2.81729	7.27521	3.45885e-13	3.25803e-11
Brain_UP	LOC101102813	52.1193	9.45183	1.39911	6.75561	1.4224e-11	1.06234e-09
Brain_UP	PAX3	33.6755	8.82227	1.44902	6.08845	1.14008e-09	6.51133e-08
Brain_UP	RTN4RL2	14.1876	7.57585	1.56375	4.84468	1.26815e-06	4.79959e-05
Brain_UP	LOC101104237	184.239	11.2732	2.56646	4.3925	1.12056e-05	0.000383299
Brain_UP	EVX1	77.0876	10.0161	2.64049	3.79327	0.000148678	0.00446281
Brain_UP	HOXB5	10.6568	7.16114	2.99017	2.3949	0.016625	0.340375
Brain_UP	LOC105611012	5.98587	6.3285	3.00908	2.10313	0.0354544	0.668029
Brain_UP	LOC101107738	5.37444	6.17455	3.00975	2.05152	0.0402167	0.748144

## Sheet: pitutary-DEGs
Type	DEGs	baseMean	log2FC	lfcSE	stat	PValue	FDR
pitutary_up	LOC443471	30686.7	30	3.06039	9.80269	1.1e-22	2.04e-19
pitutary_up	TNNI2	17258.4	30	3.06039	9.80268	1.1e-22	2.04e-19
pitutary_up	MYL2	41455.9	30	3.06039	9.80269	1.1e-22	2.04e-19
pitutary_up	MYL1	50262.8	30	3.06038	9.80269	1.1e-22	2.04e-19
pitutary_up	SLN	3726.17	30	3.0604	9.80265	1.1e-22	2.04e-19
pitutary_up	SMYD1	2310.86	29.381	3.06041	9.60035	7.97e-22	8.47e-19
pitutary_up	MYF5	2151.93	29.2796	3.06041	9.56722	1.1e-21	1.11e-18
pitutary_up	TRIM54	3488.17	29.2219	3.0604	9.5484	1.32e-21	1.28e-18
pitutary_up	SMTNL1	1844.48	29.0647	3.06041	9.49699	2.16e-21	1.72e-18
pitutary_up	HFE2	1639.15	28.8231	3.06041	9.41803	4.6e-21	3.42e-18
pitutary_up	AQP7	2027.88	28.5136	3.06041	9.31694	1.2e-20	7.43e-18
pitutary_up	AMPD1	984.436	28.1823	3.06043	9.20858	3.3e-20	1.94e-17
pitutary_up	CA4	949.735	28.1364	2.84112	9.90327	4.03e-23	1.53e-19
pitutary_up	LOC101110710	894.999	28.0492	3.06044	9.16508	4.95e-20	2.7e-17
pitutary_up	LOC105603743	779.722	27.8597	3.06045	9.10316	8.77e-20	4.67e-17
pitutary_up	TUSC5	759.277	27.8233	3.06045	9.09123	9.79e-20	5.03e-17
pitutary_up	CAV3	586.757	27.4674	3.06047	8.9749	2.84e-19	1.24e-16
pitutary_up	LOC106990386	524.416	27.3057	3.06048	8.92203	4.58e-19	1.75e-16
pitutary_up	LOC105613641	492.878	27.2186	3.06048	8.89355	5.92e-19	2.16e-16
pitutary_up	METTL11B	432.134	27.0058	3.0605	8.824	1.1e-18	3.68e-16
pitutary_up	TRIM72	414.272	26.9753	3.0605	8.81402	1.21e-18	3.91e-16
pitutary_up	TSKS	487.309	26.8904	3.06049	8.78631	1.55e-18	4.73e-16
pitutary_up	IP6K3	374.482	26.8279	3.06052	8.76582	1.85e-18	5.47e-16
pitutary_up	GSC	405.346	26.8201	3.06051	8.76329	1.9e-18	5.5e-16
pitutary_up	RRAD	372.356	26.6834	3.06052	8.71858	2.82e-18	7.58e-16
pitutary_up	KCNE1	663.34	26.5689	3.06046	8.68133	3.91e-18	1e-15
pitutary_up	LOC101108685	270.585	26.3805	3.06057	8.6195	6.72e-18	1.58e-15
pitutary_up	LOC105603774	267.594	26.3648	3.06057	8.61433	7.03e-18	1.64e-15
pitutary_up	LOC105612556	258.753	26.3153	3.06057	8.59817	8.1e-18	1.83e-15
pitutary_up	NEURL3	241.525	26.2066	3.06059	8.5626	1.1e-17	2.39e-15
pitutary_up	LOC105603153	208.705	25.922	3.06062	8.46952	2.46e-17	4.74e-15
pitutary_up	LOC101120131	165.206	25.6883	3.06068	8.39298	4.74e-17	8.47e-15
pitutary_up	KCNA7	270.204	25.4365	3.06057	8.31103	9.49e-17	1.59e-14
pitutary_up	LOC101114311	138.342	25.3972	3.06074	8.29772	1.06e-16	1.76e-14
pitutary_up	LOC101102227	141.186	25.2355	3.06073	8.24491	1.65e-16	2.46e-14
pitutary_up	LOC105603296	111.934	25.1455	3.06083	8.21527	2.12e-16	3.05e-14
pitutary_up	TPRG1	103.517	25.0382	3.06086	8.18012	2.84e-16	4.03e-14
pitutary_up	PTPRQ	98.9164	24.9737	3.06088	8.159	3.38e-16	4.72e-14
pitutary_up	SSUH2	98.7782	24.9505	3.06088	8.15139	3.6e-16	4.9e-14
pitutary_up	HS3ST6	81.6027	24.7044	3.06099	8.07073	6.99e-16	8.72e-14
pitutary_up	LOC101115646	67.7514	24.4451	3.06111	7.9857	1.4e-15	1.65e-13
pitutary_up	LOC101114093	64.8348	24.3397	3.06115	7.95116	1.85e-15	2.1e-13
pitutary_up	MIR133	98.3587	24.3234	3.06089	7.94654	1.92e-15	2.15e-13
pitutary_up	ASB10	59.7991	24.272	3.06121	7.9289	2.21e-15	2.43e-13
pitutary_up	TMEM8C	55.6308	24.1693	3.06127	7.89517	2.9e-15	3.1e-13
pitutary_up	LOC101115983	46.4126	23.9178	3.06145	7.81256	5.6e-15	5.61e-13
pitutary_up	LOC101102588	42.436	23.7919	3.06155	7.77121	7.77e-15	7.52e-13
pitutary_up	BTLA	55.0064	23.1945	3.06128	7.57674	3.54e-14	3.03e-12
pitutary_up	LOC101112345	517.617	13.1794	2.60913	5.05127	4.39e-07	1.15e-05
pitutary_up	LOC101104237	331.58	12.5369	2.38143	5.26444	1.41e-07	3.93e-06
pitutary_up	LOC101106027	61.0797	10.0962	2.26368	4.4601	8.19e-06	0.000184458
pitutary_up	LOC105602903	47.789	9.7423	3.06142	3.18228	0.00146119	0.0234125
pitutary_up	LOC101111345	47.0294	9.71899	2.26871	4.28393	1.84e-05	0.000398573
pitutary_up	APOBEC1	46.9454	9.7166	3.06144	3.17387	0.0015042	0.0239985
pitutary_up	LOC105604921	46.6445	9.7072	3.06144	3.17079	0.00152023	0.0242369
pitutary_up	LOC105612196	44.492	9.63919	3.06149	3.14853	0.00164096	0.0259467
pitutary_up	LOC105613517	34.0901	9.25509	2.2504	4.11265	3.91e-05	0.000811967
pitutary_up	DNMT3L	26.4199	8.88737	3.06225	2.90223	0.00370514	0.0549522
pitutary_up	LOC105605981	24.674	8.78857	3.06238	2.86985	0.00410672	0.0604267
pitutary_up	LOC101122369	21.2312	8.57167	2.37798	3.6046	0.000312632	0.00571935
pitutary_up	LOC105616212	19.9178	8.47985	3.06286	2.7686	0.00562969	0.080969
pitutary_up	LOC101104164	16.2098	8.18203	3.06343	2.67087	0.00756541	0.106545
pitutary_up	LOC105604614	9.7902	7.45505	2.3555	3.16496	0.00155105	0.0246754
pitutary_down	TRNAC-GCA-73	1.66123	-3.34622	1.28702	-2.59998	0.00932286	0.129178
pitutary_down	TRNAE-CUC-36	1.97186	-3.60808	1.36591	-2.64152	0.0082534	0.115724
pitutary_down	LOC106991565	3.57942	-3.73474	1.29061	-2.89379	0.00380627	0.0563026
pitutary_down	TRNAC-ACA-12	2.1008	-3.7368	1.44276	-2.59003	0.00959681	0.132563
pitutary_down	TRNAE-UUC-83	2.18935	-3.781	1.33236	-2.83781	0.00454236	0.0661828
pitutary_down	TRNAT-AGU-4	2.2651	-3.8103	1.351	-2.82036	0.00479702	0.0697114
pitutary_down	TRNAG-CCC-68	2.25585	-3.81346	1.45306	-2.62444	0.00867913	0.121236
pitutary_down	TRNAE-UUC-69	2.48803	-3.94271	1.42393	-2.7689	0.00562455	0.0809472
pitutary_down	TRNAC-GCA-76	2.65451	-4.03118	1.30186	-3.09647	0.00195839	0.0306106
pitutary_down	LOC101108172	2.73715	-4.09432	1.34902	-3.03503	0.00240515	0.036922
pitutary_down	TRNAE-CUC-23	2.81791	-4.12104	1.22992	-3.35065	0.000806217	0.0135498
pitutary_down	TRNAW-CCA-106	2.81468	-4.12763	1.49131	-2.76779	0.00564379	0.0811194
pitutary_down	TRNAE-UUC-101	2.80522	-4.13477	1.29821	-3.18498	0.00144763	0.0232211
pitutary_down	TRNAC-ACA-81	2.89784	-4.17931	1.59426	-2.62147	0.00875512	0.122145
pitutary_down	TRNAC-ACA-57	2.95611	-4.1998	1.54574	-2.71702	0.00658723	0.0937745
pitutary_down	TRNAY-GUA-29	2.9646	-4.21682	1.41108	-2.98837	0.00280468	0.0424139
pitutary_down	TRNAY-GUA-28	3.05156	-4.24444	1.64466	-2.58074	0.0098588	0.13593
pitutary_down	TRNAV-UAC	3.05021	-4.27079	1.64598	-2.59467	0.00946809	0.130866
pitutary_down	MIR150	3.04881	-4.27487	1.26135	-3.38913	0.000701142	0.0118732
pitutary_down	TRNAC-ACA-21	3.18601	-4.30345	1.25935	-3.41718	0.000632723	0.0108212
pitutary_down	LOC105615432	3.16684	-4.31041	1.55866	-2.76546	0.00568425	0.0816484
pitutary_down	TRNAW-CCA-114	3.23781	-4.33458	1.53913	-2.81626	0.00485863	0.0705148
pitutary_down	KCNF1	3.23854	-4.33492	1.63988	-2.64343	0.00820695	0.115145
pitutary_down	TRNAS-ACU	3.31831	-4.35612	1.49636	-2.91115	0.00360106	0.0535508
pitutary_down	MIR409	3.27988	-4.36081	1.40574	-3.10215	0.0019212	0.0301348
pitutary_down	TRNAG-CCC-38	3.27168	-4.36195	1.46295	-2.98162	0.00286725	0.0432723
pitutary_down	MIR200A	3.28694	-4.37084	1.67808	-2.60467	0.00919627	0.127582
pitutary_down	LOC106990894	3.36829	-4.38631	1.18072	-3.71495	0.000203244	0.00384717
pitutary_down	TRNAC-GCA-157	3.37804	-4.38946	1.42776	-3.07436	0.00210956	0.0327899
pitutary_down	LOC105603180	3.36546	-4.40193	1.6458	-2.67465	0.0074807	0.105485
pitutary_down	MIR668	3.44682	-4.42783	1.32434	-3.34343	0.000827496	0.0138865
pitutary_down	LOC101123417	5.76435	-4.43045	1.43793	-3.08114	0.0020621	0.0321193
pitutary_down	TRNAG-GCC	3.46612	-4.45142	1.26235	-3.5263	0.00042141	0.00752407
pitutary_down	LOC101111174	3.48136	-4.45787	1.32484	-3.36484	0.000765883	0.0128913
pitutary_down	TRNAG-UCC-30	3.57222	-4.46676	1.21735	-3.66926	0.000243258	0.00452407
pitutary_down	TRNAK-CUU-12	3.54362	-4.47128	1.45379	-3.0756	0.00210081	0.0326767
pitutary_down	TRNAR-CCU-7	3.60848	-4.48709	1.22016	-3.67745	0.000235578	0.00438489
pitutary_down	LOC105608045	3.63266	-4.50163	1.60059	-2.81249	0.00491601	0.0713014
pitutary_down	MIR376C	3.68606	-4.52474	1.59778	-2.83189	0.00462737	0.0673335
pitutary_down	HOXA9	3.67002	-4.5274	1.271	-3.56207	0.00036794	0.00665449
pitutary_down	LOC106991048	6.29013	-4.54122	1.44944	-3.13309	0.00172975	0.027266
pitutary_down	PPY	3.70378	-4.54146	1.5179	-2.99194	0.00277215	0.0420072
pitutary_down	TRNAC-GCA-153	3.76073	-4.57978	1.2446	-3.67974	0.000233476	0.00435303
pitutary_down	TRNAC-GCA-123	3.8302	-4.58088	1.59569	-2.87079	0.00409445	0.0602859
pitutary_down	LOC105614390	3.84355	-4.59984	1.14292	-4.02464	5.71e-05	0.00115657
pitutary_down	TRNAE-UUC-115	3.86207	-4.60194	1.20448	-3.82067	0.000133089	0.0025917
pitutary_down	LOC101106147	3.90072	-4.60698	1.64273	-2.80446	0.00504002	0.0730052
pitutary_down	LOC106991942	3.88497	-4.61027	1.67491	-2.75255	0.00591339	0.0847762
pitutary_down	MIR125B	4.06971	-4.65532	1.15747	-4.02199	5.77e-05	0.00116863
pitutary_down	TRNAK-CUU-9	3.99274	-4.65588	1.23639	-3.76571	0.000166076	0.00318684
pitutary_down	LOC105604462	4.08076	-4.66494	1.31043	-3.55986	0.000371047	0.00670526
pitutary_down	LOC105604278	6.86158	-4.67438	1.46503	-3.19063	0.00141962	0.0228449
pitutary_down	TRNAC-GCA-281	4.08544	-4.67561	1.49946	-3.11819	0.00181966	0.0286087
pitutary_down	MIR106B	4.12267	-4.67948	1.2158	-3.84888	0.000118657	0.0023147
pitutary_down	LOC105609780	4.11613	-4.68834	1.56508	-2.99559	0.00273918	0.0415641
pitutary_down	LOC105602538	4.15093	-4.70402	1.65457	-2.84304	0.00446856	0.0651926
pitutary_down	LOC105608570	4.19524	-4.70578	1.34909	-3.4881	0.000486463	0.00858266
pitutary_down	TRNAE-UUC-70	4.20071	-4.70742	1.59687	-2.94791	0.00319932	0.0478954
pitutary_down	CRHBP	4.22292	-4.72131	1.72263	-2.74076	0.00612981	0.087654
pitutary_down	TRNAW-CCA-102	4.22203	-4.72457	1.64952	-2.86421	0.00418051	0.0614315
pitutary_down	LOC101112166	4.2165	-4.72538	1.57645	-2.99748	0.0027222	0.0413626
pitutary_down	TRNAR-UCU	4.19504	-4.72571	1.5694	-3.01116	0.00260251	0.0396789
pitutary_down	TRNAR-ACG-5	4.28091	-4.73773	1.3934	-3.40013	0.00067355	0.011458
pitutary_down	LOC105602179	4.30186	-4.75032	1.77807	-2.67162	0.0075486	0.106376
pitutary_down	TRNAG-CCC-102	4.27882	-4.75456	1.44158	-3.29816	0.000973197	0.0161376
pitutary_down	MIR665	4.35644	-4.76617	1.81809	-2.62152	0.00875378	0.122145
pitutary_down	LOC105607978	4.35449	-4.77167	1.83099	-2.60606	0.00915917	0.127226
pitutary_down	LOC101110195	4.39294	-4.77653	1.75663	-2.71915	0.00654508	0.093234
pitutary_down	GALR3	4.37176	-4.77656	1.59581	-2.9932	0.00276072	0.0418624
pitutary_down	LOC105608656	4.37213	-4.77845	1.59254	-3.00052	0.00269518	0.0410079
pitutary_down	LOC105602260	4.39346	-4.77876	1.76031	-2.71473	0.00663304	0.0942466
pitutary_down	LOC101105325	4.39646	-4.77995	1.64998	-2.89698	0.00376772	0.0557693
pitutary_down	SERPINA5	4.42617	-4.78109	1.83091	-2.61133	0.00901921	0.125438
pitutary_down	LOC101106781	4.3794	-4.78285	1.67451	-2.85627	0.00428647	0.0627821
pitutary_down	LOC105605091	4.38743	-4.78444	1.73611	-2.75584	0.00585419	0.0839814
pitutary_down	TRNAC-GCA-45	4.44305	-4.79015	1.81626	-2.63737	0.00835519	0.117077
pitutary_down	TRNAS-AGA-5	4.40573	-4.79313	1.76048	-2.72263	0.00647646	0.0923153
pitutary_down	TRNAE-UUC-102	4.50304	-4.81211	1.42577	-3.37511	0.000737875	0.0124292
pitutary_down	SLC36A3	4.51314	-4.81466	1.71301	-2.81064	0.00494427	0.0716647
pitutary_down	LOC105616906	4.55297	-4.8251	1.76174	-2.73883	0.0061658	0.0881121
pitutary_down	MIR154A	4.60253	-4.83167	1.40782	-3.43201	0.000599119	0.0102938
pitutary_down	LOC101104484	4.61044	-4.83903	1.47213	-3.2871	0.00101225	0.0167231
pitutary_down	ABCG5	4.5909	-4.847	1.7443	-2.77877	0.00545645	0.0787817
pitutary_down	TRNAE-UUC-43	4.65266	-4.85133	1.46863	-3.3033	0.000955529	0.0158682
pitutary_down	TRNAE-UUC-99	4.65325	-4.86441	1.24181	-3.91718	8.96e-05	0.00177247
pitutary_down	TRNAG-CCC-134	4.69088	-4.87546	1.68013	-2.90184	0.0037098	0.0549645
pitutary_down	MIR1197	4.74735	-4.88561	1.7984	-2.71664	0.00659476	0.0938221
pitutary_down	LOC105601883	4.75971	-4.89628	1.70261	-2.87576	0.00403061	0.0594635
pitutary_down	MIR3955	4.77615	-4.89964	1.66323	-2.94586	0.00322057	0.0481813
pitutary_down	LOC105610079	8.05659	-4.90211	1.51223	-3.24165	0.00118839	0.0194318
pitutary_down	TRNAS-GCU-4	4.75667	-4.90239	1.53686	-3.18988	0.0014233	0.0228876
pitutary_down	LOC105608414	4.8166	-4.91283	1.77334	-2.77038	0.00559914	0.0806854
pitutary_down	LOC105613431	4.84332	-4.91709	1.39302	-3.52979	0.000415887	0.00744363
pitutary_down	LOC101102981	4.84399	-4.92607	1.3799	-3.56989	0.000357136	0.00648008
pitutary_down	TRNAG-UCC-45	4.9543	-4.93372	1.26416	-3.90275	9.51e-05	0.00187324
pitutary_down	MIR221	4.90717	-4.93972	1.27708	-3.86799	0.000109737	0.00214443
pitutary_down	LOC101119796	4.91039	-4.94172	1.63852	-3.01597	0.00256157	0.0390814
pitutary_down	MIR329B	4.95473	-4.94513	1.47996	-3.3414	0.00083357	0.0139779
pitutary_down	LOC105608741	4.90262	-4.94894	1.67865	-2.94817	0.00319657	0.0478864
pitutary_down	LOC105607819	4.96689	-4.95218	1.18525	-4.17817	2.94e-05	0.000620384
pitutary_down	MIR26B	4.98453	-4.95449	1.33584	-3.70888	0.000208177	0.00393054
pitutary_down	TRNAG-CCC-65	5.00108	-4.96917	1.1571	-4.29451	1.75e-05	0.000381525
pitutary_down	OTOP1	5.01654	-4.97925	1.58594	-3.13961	0.00169171	0.0267227
pitutary_down	NPAS1	5.05164	-4.98262	1.78382	-2.79323	0.00521853	0.0753952
pitutary_down	TRNAG-CCC-50	5.0918	-4.98824	1.68434	-2.96154	0.00306108	0.0459491
pitutary_down	LOC105611562	5.08032	-4.99054	1.61955	-3.08143	0.00206006	0.03211
pitutary_down	LOC105603555	8.62162	-5.00119	1.47632	-3.38761	0.000705038	0.011894
pitutary_down	LOC101104714	5.11917	-5.00442	1.74289	-2.87133	0.00408745	0.0602224
pitutary_down	TRNAW-CCA-135	5.18886	-5.00696	1.38029	-3.62747	0.000286216	0.00527035
pitutary_down	LOC106991613	5.15012	-5.01361	1.46892	-3.41312	0.000642226	0.0109669
pitutary_down	MIR200B	5.2409	-5.01763	1.19647	-4.19371	2.74e-05	0.00058267
pitutary_down	LOC105611583	5.22023	-5.02709	1.67	-3.01023	0.00261048	0.0397733
pitutary_down	MIR376B	5.23801	-5.03028	1.13354	-4.43769	9.09e-06	0.000203507
pitutary_down	LOC101120326	5.21892	-5.03051	1.77412	-2.83549	0.00457552	0.0666224
pitutary_down	TRNAG-CCC-17	5.27058	-5.03607	1.29144	-3.89958	9.64e-05	0.00189626
pitutary_down	LOC101111431	5.25665	-5.04145	1.92755	-2.61547	0.00891051	0.124081
pitutary_down	TRNAE-CUC-12	5.28288	-5.04418	1.37079	-3.67975	0.000233459	0.00435303
pitutary_down	MPL	5.29607	-5.05116	1.70069	-2.97006	0.00297739	0.0448738
pitutary_down	LOC106991737	5.32563	-5.0525	1.71803	-2.94087	0.00327291	0.0488335
pitutary_down	LOC105615764	5.31713	-5.05261	1.46731	-3.44346	0.000574325	0.00995973
pitutary_down	LOC101118847	5.30997	-5.05337	1.92149	-2.62992	0.00854053	0.1196
pitutary_down	RNF133	5.29063	-5.05416	1.70528	-2.96383	0.0030384	0.0457316
pitutary_down	LOC105616761	5.3169	-5.05487	1.63224	-3.09688	0.00195568	0.0305896
pitutary_down	LOC105602408	5.32304	-5.06462	1.54549	-3.27704	0.001049	0.0173047
pitutary_down	LOC106991917	5.35933	-5.06596	1.26464	-4.00585	6.18e-05	0.00124686
pitutary_down	LOC101112459	5.41829	-5.06819	1.47221	-3.44257	0.000576223	0.00997963
pitutary_down	AKAP14	5.39079	-5.06823	1.73071	-2.9284	0.00340707	0.0507674
pitutary_down	LOC105607489	5.4173	-5.0767	1.77339	-2.86271	0.00420036	0.0616421
pitutary_down	HTRA4	5.41465	-5.08221	1.72131	-2.95252	0.0031519	0.0472807
pitutary_down	LOC105615084	9.17629	-5.09216	1.55861	-3.26711	0.00108651	0.0178705
pitutary_down	SOAT2	5.46853	-5.09501	1.23882	-4.11278	3.91e-05	0.000811967
pitutary_down	LOC101102241	5.45831	-5.10145	1.74347	-2.92604	0.00343311	0.0511213
pitutary_down	LOC106991449	5.52826	-5.10883	1.36683	-3.73773	0.00018569	0.00354191
pitutary_down	LOC105612980	9.26105	-5.11223	1.44912	-3.52781	0.000419015	0.00748729
pitutary_down	LOC105601914	5.55337	-5.12001	1.61152	-3.17714	0.00148736	0.0237808
pitutary_down	TRNAG-UCC-10	5.554	-5.1234	1.16912	-4.38228	1.17e-05	0.00025973
pitutary_down	PGLYRP2	5.66868	-5.14957	1.15952	-4.44113	8.95e-06	0.000200683
pitutary_down	KIAA1210	5.68601	-5.15576	1.6641	-3.09822	0.00194684	0.0304727
pitutary_down	LOC106991481	5.72411	-5.1577	1.72085	-2.99718	0.00272494	0.0413761
pitutary_down	TRNAC-GCA-161	5.72449	-5.15926	1.15078	-4.48329	7.35e-06	0.000166169
pitutary_down	TRNAS-GGA-109	5.74891	-5.15927	1.41561	-3.64456	0.000267845	0.00494837
pitutary_down	LOC101105888	5.69397	-5.16157	1.20444	-4.28547	1.82e-05	0.000396216
pitutary_down	LOC101120017	5.73353	-5.16159	1.70092	-3.03458	0.00240868	0.0369508
pitutary_down	LOC106991882	9.62808	-5.16401	1.48429	-3.4791	0.000503096	0.00884816
pitutary_down	CD4	5.77199	-5.16837	1.41334	-3.65686	0.000255326	0.00473275
pitutary_down	LOC105603452	5.75471	-5.17008	1.83392	-2.81914	0.00481529	0.0699313
pitutary_down	LOC105604852	5.75086	-5.17653	1.60804	-3.21915	0.00128572	0.0208857
pitutary_down	ADH1C	5.83533	-5.17987	1.21918	-4.24864	2.15e-05	0.000462806
pitutary_down	NLRP14	5.77625	-5.18083	1.61589	-3.20618	0.0013451	0.0217238
pitutary_down	HORMAD1	5.78495	-5.18177	1.61101	-3.21647	0.00129778	0.0210663
pitutary_down	LOC101104151	5.83896	-5.18496	1.69614	-3.05692	0.00223622	0.0345662
pitutary_down	LOC105612127	5.84399	-5.18903	1.75206	-2.96168	0.00305969	0.0459491
pitutary_down	TRNAE-UUC-46	5.91192	-5.19364	1.22791	-4.22967	2.34e-05	0.000499273
pitutary_down	ZNF541	5.84325	-5.1955	1.8143	-2.86364	0.00418808	0.0615023
pitutary_down	TRNAS-GGA-23	5.92785	-5.19555	1.15449	-4.50029	6.79e-06	0.000154042
pitutary_down	MIR654	5.86069	-5.20095	1.64469	-3.16226	0.00156548	0.0248689
pitutary_down	MIR485	5.95796	-5.21	1.64733	-3.1627	0.00156315	0.0248501
pitutary_down	LOC105607090	5.95709	-5.22053	1.2461	-4.18951	2.8e-05	0.000591877
pitutary_down	TRNAC-GCA-230	6.02998	-5.23083	1.61631	-3.23627	0.00121101	0.0197873
pitutary_down	TRNAK-UUU-32	6.07933	-5.23275	1.16497	-4.49174	7.06e-06	0.000160033
pitutary_down	TRNAA-AGC-3	6.02916	-5.23296	1.23221	-4.24681	2.17e-05	0.000466145
pitutary_down	LOC105616839	6.06938	-5.24039	1.80594	-2.90175	0.00371089	0.0549645
pitutary_down	LOC101101979	6.07414	-5.24839	1.34704	-3.89625	9.77e-05	0.00192087
pitutary_down	LOC105612134	6.09643	-5.25075	1.2842	-4.08873	4.34e-05	0.000892922
pitutary_down	LOC106990512	6.10464	-5.25088	1.63599	-3.2096	0.00132918	0.0214979
pitutary_down	LOC105610909	6.08876	-5.25353	1.74613	-3.00866	0.00262403	0.0399525
pitutary_down	LOC101113823	6.10923	-5.25523	1.72281	-3.05038	0.00228554	0.0352067
pitutary_down	TRNAC-GCA-51	6.16873	-5.26327	1.32247	-3.97988	6.9e-05	0.00138497
pitutary_down	MMP3	6.14304	-5.26345	1.65654	-3.17737	0.00148617	0.0237788
pitutary_down	LOC105612172	6.1576	-5.26596	1.71006	-3.0794	0.00207415	0.0322845
pitutary_down	MS4A14	6.18017	-5.27039	1.25535	-4.19834	2.69e-05	0.000571432
pitutary_down	LOC106991774	6.1731	-5.27233	1.72192	-3.06188	0.00219948	0.0340927
pitutary_down	LOC105609324	6.20861	-5.27445	1.73256	-3.04431	0.00233212	0.0358501
pitutary_down	LOC105604125	6.25159	-5.27888	1.42275	-3.71032	0.000206996	0.00391156
pitutary_down	LOC105608129	6.19794	-5.28255	1.66792	-3.16714	0.00153947	0.0245086
pitutary_down	LOC105610962	6.24995	-5.28797	1.73841	-3.04185	0.00235131	0.0361203
pitutary_down	MIXL1	6.30969	-5.30284	1.83721	-2.88636	0.00389732	0.0576112
pitutary_down	LOC105607807	6.33446	-5.30617	1.85976	-2.85315	0.00432883	0.0632779
pitutary_down	SLC24A4	6.34673	-5.31054	1.66743	-3.18487	0.0014482	0.0232211
pitutary_down	LRFN4	6.33877	-5.31585	1.5204	-3.49634	0.00047168	0.008335
pitutary_down	LOC105616449	6.38076	-5.32161	1.66963	-3.18729	0.00143611	0.0230769
pitutary_down	TNFSF11	6.42082	-5.32174	1.93961	-2.74371	0.00607493	0.0869248
pitutary_down	LOC105605577	6.39756	-5.3219	1.60713	-3.31142	0.000928229	0.0154263
pitutary_down	CPNE6	6.39535	-5.32281	1.63824	-3.24909	0.00115774	0.0189862
pitutary_down	TRNAS-GGA-60	6.42889	-5.33418	1.63263	-3.26723	0.00108603	0.0178705
pitutary_down	TRNAW-CCA-32	6.46924	-5.33484	1.52108	-3.50727	0.000452735	0.00802562
pitutary_down	MIR3957	6.48015	-5.3357	1.31092	-4.07018	4.7e-05	0.000961747
pitutary_down	TRNAY-AUA-4	6.49321	-5.33865	1.30131	-4.10251	4.09e-05	0.000846021
pitutary_down	TRNAC-GCA	6.53569	-5.34488	1.42383	-3.75387	0.000174125	0.00333269
pitutary_down	LOC105603561	6.51119	-5.35065	1.82984	-2.9241	0.00345453	0.051406
pitutary_down	LOC101105460	6.50276	-5.35239	1.84394	-2.90268	0.00369979	0.0549093
pitutary_down	LOC101123057	6.52145	-5.35346	1.41657	-3.77918	0.000157348	0.00303238
pitutary_down	CLPS	6.56909	-5.35727	1.7099	-3.13309	0.00172976	0.027266
pitutary_down	LOC106991371	6.52162	-5.35849	1.20546	-4.44518	8.78e-06	0.000197333
pitutary_down	CFAP77	6.57378	-5.36362	1.70358	-3.14844	0.00164142	0.0259467
pitutary_down	TRNAN-GUU-17	6.61554	-5.3657	1.73148	-3.09892	0.0019423	0.030423
pitutary_down	LOC106991835	6.64308	-5.37331	1.91991	-2.79874	0.00513026	0.0742641
pitutary_down	LOC101112508	6.65391	-5.37602	1.22622	-4.38421	1.16e-05	0.000257694
pitutary_down	LOC101121850	6.62573	-5.37734	1.27053	-4.23236	2.31e-05	0.000494277
pitutary_down	TRNAC-GCA-95	6.65768	-5.37793	1.32008	-4.07395	4.62e-05	0.000948908
pitutary_down	TRNAE-CUC-16	6.70073	-5.37808	1.50309	-3.57801	0.000346214	0.00629214
pitutary_down	LOC101120811	6.61811	-5.3781	1.64418	-3.271	0.00107168	0.0176527
pitutary_down	LOC105605583	6.69224	-5.38197	1.80201	-2.98666	0.00282047	0.0426239
pitutary_down	LOC105608595	6.68111	-5.38691	1.69951	-3.16968	0.00152609	0.0243129
pitutary_down	LOC105603993	6.67521	-5.38896	1.57585	-3.41971	0.00062687	0.0107388
pitutary_down	LOC106990982	6.69125	-5.39051	1.35474	-3.979	6.92e-05	0.00138881
pitutary_down	LOC105608335	6.73704	-5.39435	1.75911	-3.06652	0.00216564	0.0335915
pitutary_down	CLPSL2	6.76581	-5.40131	1.8317	-2.94879	0.00319023	0.0478235
pitutary_down	LOC105615058	6.8835	-5.42307	1.83006	-2.96332	0.00304336	0.0457754
pitutary_down	LOC106991599	6.87501	-5.42673	1.4655	-3.70299	0.000213075	0.00400947
pitutary_down	LOC105615776	6.84848	-5.42807	1.60211	-3.38808	0.000703847	0.011893
pitutary_down	LOC105605530	6.86073	-5.42945	1.77968	-3.0508	0.00228229	0.0351859
pitutary_down	LOC105605678	6.90338	-5.4312	1.19618	-4.54045	5.61e-06	0.000128774
pitutary_down	LOC105606457-2	6.89654	-5.43407	1.73974	-3.12349	0.00178717	0.0281511
pitutary_down	BTBD18	6.91989	-5.44082	1.66793	-3.26202	0.0011062	0.0181811
pitutary_down	LOC105602721	6.91523	-5.4412	1.70214	-3.19668	0.00139019	0.0223874
pitutary_down	MIR541	6.9791	-5.4469	1.47714	-3.68746	0.000226501	0.00423358
pitutary_down	LOC105615958	6.96273	-5.44842	1.63389	-3.33463	0.00085414	0.0142907
pitutary_down	LOC105615277	7.03471	-5.45089	1.58718	-3.43433	0.000594019	0.0102456
pitutary_down	PR	7.05121	-5.45547	1.3323	-4.09479	4.23e-05	0.000872293
pitutary_down	LOC105607805	7.01337	-5.46258	1.60109	-3.41179	0.000645373	0.0110123
pitutary_down	NHLH1	7.07048	-5.4627	1.41135	-3.87055	0.000108592	0.00212391
pitutary_down	C14H19orf33	7.04687	-5.46605	1.57312	-3.47465	0.000511527	0.00898935
pitutary_down	F2RL3	7.0366	-5.46624	1.69002	-3.23443	0.00121887	0.019901
pitutary_down	DMRTA1	7.07155	-5.46687	1.6498	-3.31366	0.000920848	0.015315
pitutary_down	LOC101110239	7.06203	-5.46894	1.58182	-3.45737	0.000545467	0.0095184
pitutary_down	LOC101113038	7.09769	-5.4728	1.1782	-4.64506	3.4e-06	8.01e-05
pitutary_down	LOC101113055	7.15204	-5.47963	1.31202	-4.17648	2.96e-05	0.00062383
pitutary_down	LOC105605705	7.10941	-5.48072	1.53576	-3.56874	0.000358708	0.00649806
pitutary_down	LOC105604957	7.16974	-5.48129	1.5975	-3.43116	0.000601006	0.0103183
pitutary_down	TRNAG-UCC-21	7.19264	-5.48885	1.18565	-4.62941	3.67e-06	8.59e-05
pitutary_down	LOC101107613	7.20532	-5.49582	1.73084	-3.17523	0.00149719	0.0239208
pitutary_down	MIR376A	7.24811	-5.49909	1.54915	-3.54975	0.000385604	0.00694585
pitutary_down	HOXA10	7.23309	-5.50007	1.42054	-3.87182	0.000108027	0.00211472
pitutary_down	LOC106990930	7.21202	-5.50127	1.56357	-3.5184	0.000434156	0.00773928
pitutary_down	WEE2	7.20808	-5.50129	1.71709	-3.20385	0.00135605	0.0218692
pitutary_down	LOC105611678	7.34753	-5.52131	1.93075	-2.85967	0.00424084	0.0621573
pitutary_down	LOC105604429	7.31476	-5.52361	1.22417	-4.51214	6.42e-06	0.000145973
pitutary_down	LOC101116810	7.32919	-5.52435	1.60928	-3.43281	0.000597367	0.0102745
pitutary_down	BEST2	7.37483	-5.53013	1.85579	-2.97994	0.00288309	0.0434819
pitutary_down	LOC105607290	7.40214	-5.53189	1.90115	-2.90975	0.00361715	0.0537543
pitutary_down	TRNAG-CCC-42	7.42467	-5.53197	1.52276	-3.63285	0.000280304	0.00516573
pitutary_down	LOC105604879	7.37108	-5.53269	1.77689	-3.11369	0.00184762	0.0290214
pitutary_down	HOXA11	7.46205	-5.5367	1.32239	-4.1869	2.83e-05	0.000598137
pitutary_down	LOC105603127	7.42576	-5.5375	1.31108	-4.22361	2.4e-05	0.000512412
pitutary_down	TRNAC-GCA-134	7.48406	-5.54376	1.5787	-3.5116	0.000445422	0.00792114
pitutary_down	DUOXA1	7.42661	-5.54386	1.83238	-3.0255	0.00248222	0.0379746
pitutary_down	NPSR1	7.45812	-5.54444	1.90618	-2.90867	0.00362975	0.0539056
pitutary_down	TRNAG-CCC-58	7.4248	-5.5454	1.27511	-4.34896	1.37e-05	0.000301298
pitutary_down	LOC105606131	7.50115	-5.55569	1.82451	-3.04502	0.00232664	0.0357905
pitutary_down	LOC105602201	7.50367	-5.55716	1.41076	-3.93911	8.18e-05	0.00162811
pitutary_down	TRNAE-UUC-73	7.59491	-5.56032	1.26215	-4.40545	1.06e-05	0.000235081
pitutary_down	TRNAC-ACA-4	7.63838	-5.56293	1.21415	-4.58173	4.61e-06	0.000106625
pitutary_down	LOC105614251	7.58039	-5.57005	1.62102	-3.43613	0.000590082	0.0101934
pitutary_down	VIPR2	7.58905	-5.57245	1.73055	-3.22005	0.00128168	0.0208504
pitutary_down	LOC106990859	7.6282	-5.57248	1.94865	-2.85965	0.00424103	0.0621573
pitutary_down	LOC101121326	7.56555	-5.57398	1.44973	-3.84485	0.000120627	0.00235108
pitutary_down	LOC105605434	7.67419	-5.58247	1.39258	-4.00872	6.1e-05	0.00123288
pitutary_down	LOC105602338	7.69874	-5.58547	1.72152	-3.2445	0.00117656	0.0192666
pitutary_down	LOC101109865	7.72082	-5.59085	1.70133	-3.28617	0.00101559	0.0167659
pitutary_down	LOC105603323	7.76923	-5.60174	1.3225	-4.23573	2.28e-05	0.000487852
pitutary_down	SCTR	7.76835	-5.60474	1.61581	-3.46868	0.000523014	0.00916238
pitutary_down	LOC105613001	7.79394	-5.60607	1.74332	-3.21574	0.00130109	0.0211047
pitutary_down	LOC101121806	7.7588	-5.61423	1.3012	-4.31466	1.6e-05	0.000350378
pitutary_down	LOC106991936	7.89956	-5.61692	1.15109	-4.87966	1.06e-06	2.66e-05
pitutary_down	LOC106990791	7.84314	-5.61842	1.60961	-3.49055	0.000482034	0.00851124
pitutary_down	LOC101104776	7.87097	-5.62065	1.78464	-3.14946	0.00163573	0.0258935
pitutary_down	LOC105610316	7.88391	-5.62296	1.31962	-4.26103	2.03e-05	0.000438282
pitutary_down	PSAPL1	7.86574	-5.62503	1.63817	-3.43372	0.000595364	0.0102608
pitutary_down	C6H4orf22	7.93353	-5.62824	1.88236	-2.99	0.0027898	0.0422461
pitutary_down	LOC101106767	7.88662	-5.6311	1.62907	-3.45664	0.000546964	0.00953668
pitutary_down	LOC106991359	7.89641	-5.63129	1.56508	-3.59809	0.000320561	0.0058503
pitutary_down	LOC105611982	7.973	-5.63524	1.77154	-3.18099	0.00146774	0.0235007
pitutary_down	MIR495	8.01484	-5.64178	1.09728	-5.1416	2.72e-07	7.33e-06
pitutary_down	LOC105604575	8.0128	-5.6472	1.43546	-3.93408	8.35e-05	0.00166111
pitutary_down	NPFFR2-2	7.98508	-5.6485	1.85251	-3.04911	0.00229522	0.0353316
pitutary_down	LOC105615955	8.03593	-5.65221	1.70161	-3.32168	0.000894776	0.014937
pitutary_down	LOC105611460	8.12017	-5.65364	1.21932	-4.63671	3.54e-06	8.32e-05
pitutary_down	LOC105609945	8.04257	-5.65651	1.75102	-3.2304	0.00123616	0.0201539
pitutary_down	LOC105616497	8.0954	-5.65886	1.92802	-2.93507	0.00333476	0.0497231
pitutary_down	LOC105612168	8.10741	-5.66121	1.6973	-3.33542	0.0008517	0.0142606
pitutary_down	LOC105604372	8.07848	-5.66475	1.85433	-3.05488	0.00225147	0.0347779
pitutary_down	LOC105604422	8.09726	-5.66541	1.39834	-4.05152	5.09e-05	0.001038
pitutary_down	LOC105606907	8.18235	-5.66662	1.36328	-4.1566	3.23e-05	0.000678729
pitutary_down	CYP17A1-2	8.17196	-5.669	1.4309	-3.96184	7.44e-05	0.00148592
pitutary_down	LOC106991417	8.20331	-5.67915	1.67428	-3.392	0.00069384	0.0117674
pitutary_down	LOC105616443	8.2246	-5.68402	1.67357	-3.39633	0.000682949	0.0116091
pitutary_down	LOC105602023	8.24013	-5.69264	1.67261	-3.40344	0.000665439	0.0113287
pitutary_down	LOC106992025	8.24575	-5.6938	1.84269	-3.08993	0.00200201	0.0312706
pitutary_down	GNAL	8.26648	-5.69612	1.58024	-3.60459	0.000312649	0.00571935
pitutary_down	TRNAA-UGC-4	8.29529	-5.70144	1.14277	-4.98915	6.06e-07	1.57e-05
pitutary_down	FBXL13	8.36925	-5.70554	1.84731	-3.08856	0.00201129	0.0313936
pitutary_down	LOC105616365	8.36878	-5.70807	1.72039	-3.31789	0.000906991	0.0151296
pitutary_down	ABCC6	8.33492	-5.70899	1.6384	-3.4845	0.000493066	0.00869229
pitutary_down	LOC105615674	8.45679	-5.71488	1.28115	-4.46075	8.17e-06	0.000184082
pitutary_down	C3H2orf70	8.41526	-5.71523	1.07744	-5.30443	1.13e-07	3.21e-06
pitutary_down	LOC105603705	8.42807	-5.7206	1.70499	-3.35521	0.000793034	0.0133383
pitutary_down	TRNAC-ACA-44	8.48665	-5.72165	1.22293	-4.67865	2.89e-06	6.87e-05
pitutary_down	LOC105604887	8.47581	-5.72461	1.84209	-3.10768	0.00188563	0.0295976
pitutary_down	LOC105613572	8.53527	-5.73428	1.93228	-2.96762	0.00300112	0.045201
pitutary_down	MIR758	8.57484	-5.74019	1.40272	-4.09219	4.27e-05	0.000881315
pitutary_down	KREMEN2	8.4555	-5.74177	1.13617	-5.05363	4.33e-07	1.14e-05
pitutary_down	MUC4	8.59501	-5.7459	1.92539	-2.98428	0.00284245	0.0429269
pitutary_down	LOC105603523	8.557	-5.7477	1.21789	-4.7194	2.37e-06	5.69e-05
pitutary_down	LOC105614987	8.63546	-5.75237	1.99487	-2.88358	0.00393189	0.0580838
pitutary_down	LOC105615759	8.63852	-5.75287	1.67589	-3.43273	0.000597537	0.0102745
pitutary_down	LOC105603232	8.66085	-5.75812	1.84666	-3.11812	0.00182006	0.0286087
pitutary_down	SLC51A	8.67727	-5.75924	1.32797	-4.33687	1.45e-05	0.000317732
pitutary_down	C20H6orf229	8.68837	-5.76277	1.62852	-3.53866	0.000402161	0.00722659
pitutary_down	LOC105602634	8.66391	-5.76657	1.41253	-4.08243	4.46e-05	0.000915771
pitutary_down	LOC105603817	8.73123	-5.7666	1.88414	-3.0606	0.00220893	0.0342155
pitutary_down	TRNAG-UCC-6	8.76986	-5.77868	1.08708	-5.3158	1.06e-07	3.03e-06
pitutary_down	LOC106991700	8.80117	-5.78066	1.81398	-3.18673	0.0014389	0.0231051
pitutary_down	LOC105605411	8.81039	-5.78311	1.24092	-4.66032	3.16e-06	7.46e-05
pitutary_down	LOC105605180	8.82677	-5.7847	1.77646	-3.2563	0.00112874	0.0185378
pitutary_down	DEFB129	8.82115	-5.79445	1.17146	-4.94634	7.56e-07	1.92e-05
pitutary_down	CTLA4	8.84941	-5.79754	1.41812	-4.08819	4.35e-05	0.000894148
pitutary_down	LOC106990923	8.90002	-5.80481	1.40823	-4.12207	3.75e-05	0.000782346
pitutary_down	LOC106990192	8.95491	-5.80559	1.64087	-3.53813	0.000402972	0.00723536
pitutary_down	LOC101105478	8.92449	-5.80684	1.85257	-3.13448	0.00172161	0.027176
pitutary_down	LOC101113094	8.98467	-5.81071	1.25373	-4.63473	3.57e-06	8.39e-05
pitutary_down	TRNAC-GCA-131	9.00508	-5.81166	1.14851	-5.06018	4.19e-07	1.1e-05
pitutary_down	MIR380	8.99839	-5.81994	1.17974	-4.93323	8.09e-07	2.06e-05
pitutary_down	LOC101116464	9.00774	-5.82186	1.23712	-4.70598	2.53e-06	6.05e-05
pitutary_down	REP15	9.0507	-5.822	1.69121	-3.4425	0.000576367	0.00997963
pitutary_down	TRNAG-CCC-77	9.08145	-5.82281	1.16959	-4.9785	6.41e-07	1.65e-05
pitutary_down	PRSS57	9.03961	-5.82443	1.24118	-4.69267	2.7e-06	6.44e-05
pitutary_down	LOC101113819	9.04124	-5.82477	1.48641	-3.91868	8.9e-05	0.0017646
pitutary_down	OPRD1	9.06629	-5.82532	1.94889	-2.98905	0.00279849	0.0423489
pitutary_down	LOC106991603	9.07545	-5.82626	1.68759	-3.45241	0.000555601	0.00965751
pitutary_down	LOC105603449	9.08764	-5.82736	1.77219	-3.28822	0.00100822	0.0166812
pitutary_down	LOC105613964	9.12622	-5.83245	1.83732	-3.17443	0.00150132	0.0239696
pitutary_down	GRM5	9.09418	-5.83333	1.68668	-3.45846	0.000543271	0.00948749
pitutary_down	LOC105615491	9.09263	-5.83348	1.72282	-3.38601	0.000709158	0.0119545
pitutary_down	LOC105605529	9.14368	-5.83965	1.72054	-3.39408	0.000688597	0.0116873
pitutary_down	LOC105614678	9.15769	-5.8411	1.64247	-3.55629	0.000376124	0.00679151
pitutary_down	LOC105613864	9.19836	-5.84638	1.65412	-3.53444	0.000408633	0.00732521
pitutary_down	LOC105616254	9.1777	-5.84757	1.7641	-3.31475	0.000917236	0.0152663
pitutary_down	LOC101121883	9.18202	-5.84822	1.80064	-3.24785	0.00116279	0.0190551
pitutary_down	LOC105606050	9.21413	-5.85052	1.81732	-3.21931	0.00128501	0.0208857
pitutary_down	UCN2	9.2333	-5.85242	1.69716	-3.44836	0.000563999	0.00979587
pitutary_down	LOC105603420	9.28387	-5.85245	1.24793	-4.68971	2.74e-06	6.52e-05
pitutary_down	LOC105601997	9.26146	-5.85371	1.8115	-3.23141	0.00123181	0.0200976
pitutary_down	LOC101111854	9.24372	-5.85723	1.62788	-3.59807	0.000320593	0.0058503
pitutary_down	LOC101123102	9.29751	-5.85977	1.36118	-4.30492	1.67e-05	0.000365439
pitutary_down	LOC106991425	9.27309	-5.86337	1.67512	-3.50027	0.000464781	0.00822612
pitutary_down	CCL22	9.30046	-5.86354	2.25851	-2.5962	0.0094261	0.130366
pitutary_down	LOC101113817	9.30551	-5.86398	1.63032	-3.59684	0.000322111	0.00587321
pitutary_down	LOC105603877	9.32171	-5.86867	1.16664	-5.0304	4.89e-07	1.27e-05
pitutary_down	HAL	9.36241	-5.87336	1.72285	-3.4091	0.000651771	0.0111129
pitutary_down	LOC105615299	9.38486	-5.87422	1.78546	-3.29004	0.00100174	0.0165863
pitutary_down	LOC105605743	9.35443	-5.8759	1.1673	-5.03376	4.81e-07	1.25e-05
pitutary_down	LOC105605087	9.41565	-5.87875	1.73484	-3.38865	0.000702385	0.0118852
pitutary_down	LOC105616650	9.42668	-5.8814	1.67498	-3.51132	0.00044588	0.00792298
pitutary_down	MIR3959	9.46521	-5.88156	1.24484	-4.72473	2.3e-06	5.55e-05
pitutary_down	SMLR1	9.46001	-5.88198	1.25889	-4.67237	2.98e-06	7.06e-05
pitutary_down	LOC105602413	9.38243	-5.88227	1.23322	-4.76982	1.84e-06	4.5e-05
pitutary_down	NR1H4	9.47715	-5.8857	1.52219	-3.86661	0.000110359	0.00215471
pitutary_down	LOC101118835	9.47244	-5.89149	1.86939	-3.15156	0.001624	0.025726
pitutary_down	LOC101110449	9.49502	-5.89183	1.72309	-3.41934	0.000627723	0.0107439
pitutary_down	GPR142	9.49451	-5.89264	2.2869	-2.57669	0.0099752	0.13745
pitutary_down	LOC106990409	9.49676	-5.89487	1.67957	-3.50975	0.000448521	0.00795724
pitutary_down	FEZF1	9.50415	-5.89713	1.47717	-3.99219	6.55e-05	0.00131853
pitutary_down	CD164L2	9.52133	-5.89759	2.28442	-2.58166	0.00983257	0.135652
pitutary_down	LOC105609418	9.64626	-5.90761	1.67411	-3.5288	0.000417451	0.00746532
pitutary_down	SLAMF1	9.59286	-5.90901	1.61072	-3.66856	0.000243921	0.00452885
pitutary_down	LOC105611972	9.68024	-5.91678	1.92787	-3.06908	0.00214717	0.0333281
pitutary_down	NEK2	9.67561	-5.91787	1.79416	-3.29842	0.000972318	0.016135
pitutary_down	LOC105616575	9.7069	-5.92055	1.74768	-3.38767	0.000704899	0.011894
pitutary_down	LOC101105046	9.68746	-5.92101	1.23635	-4.78909	1.68e-06	4.1e-05
pitutary_down	CNTD1	9.71223	-5.92327	1.85023	-3.20136	0.00136779	0.0220425
pitutary_down	TRNAG-CCC-64	9.78636	-5.92444	1.2807	-4.62595	3.73e-06	8.73e-05
pitutary_down	LOC105602682	9.74295	-5.927	1.87882	-3.15464	0.00160695	0.0254739
pitutary_down	LOC105603150	9.82285	-5.93486	1.25699	-4.72147	2.34e-06	5.64e-05
pitutary_down	LOC105613882	9.77592	-5.93612	1.43932	-4.12425	3.72e-05	0.000775716
pitutary_down	LOC105614862	9.78916	-5.93688	1.66276	-3.57049	0.000356316	0.00647046
pitutary_down	LOC106990993	9.85578	-5.94137	1.36171	-4.36315	1.28e-05	0.000282955
pitutary_down	TBX10	9.85742	-5.95116	1.73338	-3.43326	0.000596363	0.0102701
pitutary_down	CALN1	9.91764	-5.95688	2.23972	-2.65965	0.00782209	0.110091
pitutary_down	LOC106990466	9.93884	-5.9575	1.85673	-3.2086	0.00133384	0.0215576
pitutary_down	LOC105615278	9.93602	-5.95998	1.67735	-3.55321	0.000380561	0.00686055
pitutary_down	LOC106991929	9.94797	-5.96164	1.49615	-3.98464	6.76e-05	0.00135869
pitutary_down	IFNE	10.0486	-5.96252	1.24367	-4.79429	1.63e-06	4e-05
pitutary_down	LOC105616308	9.96188	-5.96314	1.38688	-4.29967	1.71e-05	0.000373103
pitutary_down	FAM83D	9.9895	-5.96733	2.27013	-2.62862	0.00857311	0.119905
pitutary_down	LOC105616747	10.0269	-5.96971	1.9774	-3.01896	0.00253641	0.0387505
pitutary_down	DMGDH	10.0673	-5.97293	1.80103	-3.3164	0.000911857	0.0151896
pitutary_down	SPATC1	10.0301	-5.97359	1.84229	-3.24248	0.00118496	0.0193899
pitutary_down	LOC105605170	10.038	-5.97362	1.12792	-5.29613	1.18e-07	3.34e-06
pitutary_down	VILL	10.0608	-5.97405	1.81289	-3.29532	0.000983101	0.0162897
pitutary_down	MIR379	10.0688	-5.97712	1.70534	-3.50494	0.000456718	0.00808981
pitutary_down	LOC101106242	10.1101	-5.98715	1.57405	-3.80366	0.000142576	0.0027596
pitutary_down	LOC101113617	10.2309	-5.98784	1.16379	-5.14511	2.67e-07	7.21e-06
pitutary_down	LOC105604116	10.1241	-5.98818	2.28575	-2.61979	0.00879832	0.122595
pitutary_down	LOC105604230	10.1461	-5.99071	1.66115	-3.60635	0.00031053	0.0056899
pitutary_down	LOC105615552	10.1973	-5.99193	1.75784	-3.40869	0.000652757	0.0111213
pitutary_down	LOC106991583	10.2621	-5.99236	1.0878	-5.5087	3.61e-08	1.08e-06
pitutary_down	MIR382	10.1889	-5.99487	1.36528	-4.39096	1.13e-05	0.000250062
pitutary_down	KHDRBS2	10.2143	-6.00223	1.58706	-3.78197	0.000155591	0.0030037
pitutary_down	LOC106990333	10.205	-6.00481	1.39024	-4.31925	1.57e-05	0.000343505
pitutary_down	MC2R	10.3581	-6.01223	1.41827	-4.23913	2.24e-05	0.000481447
pitutary_down	LOC106990898	10.3467	-6.01476	1.71916	-3.49865	0.000467614	0.0082697
pitutary_down	LOC106990308	10.3644	-6.01633	1.81413	-3.31637	0.000911949	0.0151896
pitutary_down	LOC106990918	10.3839	-6.0186	1.8686	-3.22092	0.00127782	0.0208028
pitutary_down	LRCOL1	10.3964	-6.02139	1.83169	-3.28735	0.00101137	0.0167209
pitutary_down	LOC101117009	10.3895	-6.02148	1.71168	-3.51788	0.000435014	0.00774838
pitutary_down	CELF5	10.4804	-6.03013	1.34032	-4.49902	6.83e-06	0.000154804
pitutary_down	LOC105604473	10.4652	-6.03203	1.74371	-3.45931	0.000541551	0.00946486
pitutary_down	LTF	10.4894	-6.03257	1.88237	-3.20477	0.00135171	0.0218149
pitutary_down	FAM71D	10.5329	-6.04141	1.51895	-3.97736	6.97e-05	0.00139718
pitutary_down	LOC106991499	10.5837	-6.04785	1.33202	-4.54038	5.62e-06	0.000128774
pitutary_down	TSGA13	10.6128	-6.04956	1.87661	-3.22367	0.00126559	0.0206187
pitutary_down	LOC106991626	10.6669	-6.05059	1.16641	-5.18735	2.13e-07	5.86e-06
pitutary_down	USH1G	10.5872	-6.05165	2.27741	-2.65725	0.00787814	0.11081
pitutary_down	ODF4	10.6058	-6.05659	1.59124	-3.8062	0.000141117	0.00273374
pitutary_down	LOC105615697	10.6284	-6.05675	2.33271	-2.59644	0.00941942	0.130354
pitutary_down	SLC14A2	10.7383	-6.06146	1.10783	-5.47146	4.46e-08	1.31e-06
pitutary_down	LOC101113331	10.6796	-6.06171	2.30572	-2.62899	0.00856382	0.119851
pitutary_down	TRNAE-UUC-61	10.744	-6.06193	1.24294	-4.87707	1.08e-06	2.69e-05
pitutary_down	LOC106991805	10.6596	-6.06682	1.23799	-4.90056	9.56e-07	2.41e-05
pitutary_down	CCBE1	10.8014	-6.08192	1.64232	-3.70324	0.000212861	0.00400882
pitutary_down	LOC105607622	10.8599	-6.08595	2.33442	-2.60706	0.00913244	0.126934
pitutary_down	LOC105604673	10.8341	-6.08858	1.34229	-4.53596	5.73e-06	0.000131093
pitutary_down	LOC101111378	10.8903	-6.09013	2.33724	-2.60569	0.00916883	0.127281
pitutary_down	PCP2	10.9887	-6.09465	1.17721	-5.17718	2.25e-07	6.14e-06
pitutary_down	LOC106991546	10.9505	-6.09595	1.95424	-3.11934	0.00181258	0.0285312
pitutary_down	LOC105615460	10.9471	-6.09596	1.75631	-3.47089	0.000518744	0.00909472
pitutary_down	LOC105614548	10.9721	-6.09896	1.33817	-4.55768	5.17e-06	0.000118973
pitutary_down	LOC105615983	10.9538	-6.09956	2.27746	-2.67822	0.00740141	0.104433
pitutary_down	LOC105604371	10.9491	-6.10264	1.3252	-4.60506	4.12e-06	9.62e-05
pitutary_down	LOC105602798	10.9833	-6.1037	1.28259	-4.75888	1.95e-06	4.73e-05
pitutary_down	SNTG2	10.9873	-6.1055	2.36143	-2.58551	0.00972352	0.13423
pitutary_down	LOC101123670	11.0745	-6.11204	1.28926	-4.74072	2.13e-06	5.14e-05
pitutary_down	LOC101111313	11.026	-6.11204	1.78974	-3.41504	0.000637726	0.0108984
pitutary_down	LOC101108798	11.041	-6.11254	1.63841	-3.73078	0.000190887	0.00362864
pitutary_down	ZIM2	11.1096	-6.11368	1.24559	-4.90826	9.19e-07	2.32e-05
pitutary_down	ERICH5	11.1168	-6.11852	1.70955	-3.57903	0.000344868	0.00627279
pitutary_down	MIR1185	11.1439	-6.12081	1.33433	-4.58719	4.49e-06	0.000103983
pitutary_down	TRNAC-ACA-73	11.1757	-6.12314	1.47002	-4.16535	3.11e-05	0.000654453
pitutary_down	LOC105605301	11.1974	-6.12711	1.30904	-4.6806	2.86e-06	6.81e-05
pitutary_down	POU2F3	11.207	-6.1292	1.69096	-3.62469	0.000289311	0.00531855
pitutary_down	LOC105613903	11.1624	-6.13004	1.56392	-3.91967	8.87e-05	0.00175895
pitutary_down	LOC101123235	11.1885	-6.13028	1.62829	-3.76487	0.000166638	0.00319487
pitutary_down	LOC105602609	11.2307	-6.13762	1.70315	-3.60369	0.000313727	0.00573438
pitutary_down	AQP6	11.22	-6.138	1.83285	-3.34889	0.000811372	0.0136262
pitutary_down	MIR539	11.2718	-6.14127	1.1992	-5.12114	3.04e-07	8.13e-06
pitutary_down	LOC105604740	11.3031	-6.14522	2.34088	-2.62518	0.00866037	0.12105
pitutary_down	LOC105615801	11.301	-6.14719	1.63028	-3.77064	0.000162826	0.00312716
pitutary_down	LOC105607578	11.3517	-6.14988	1.78118	-3.45271	0.000554995	0.00965449
pitutary_down	LOC105610466	11.4108	-6.15474	1.94643	-3.16206	0.00156655	0.0248689
pitutary_down	LOC106990931	11.44	-6.15809	1.27441	-4.83211	1.35e-06	3.34e-05
pitutary_down	LOC105614841	11.5102	-6.1678	1.27523	-4.83664	1.32e-06	3.27e-05
pitutary_down	LOC101110844	11.5115	-6.17108	1.31227	-4.70259	2.57e-06	6.14e-05
pitutary_down	GTSE1	11.5096	-6.17204	2.23403	-2.76275	0.00573173	0.0822776
pitutary_down	LOC105609437	11.6077	-6.17588	1.44019	-4.28825	1.8e-05	0.000392043
pitutary_down	TRNAG-CCC-46	11.6566	-6.17927	1.21975	-5.06601	4.06e-07	1.07e-05
pitutary_down	TRNAG-CCC-90	11.5409	-6.17969	1.12798	-5.47852	4.29e-08	1.27e-06
pitutary_down	LDLRAD2	11.6635	-6.18635	1.77606	-3.48318	0.000495498	0.00872138
pitutary_down	LOC106991763	11.6812	-6.19583	1.17481	-5.27391	1.34e-07	3.74e-06
pitutary_down	LOC105616887	11.7311	-6.19667	1.89304	-3.27339	0.00106267	0.0175172
pitutary_down	BRS3	11.7492	-6.2037	1.27527	-4.86463	1.15e-06	2.85e-05
pitutary_down	LOC105615043	11.8048	-6.20945	1.76914	-3.50988	0.000448315	0.00795724
pitutary_down	LOC105609002	11.7725	-6.21169	1.3529	-4.59138	4.4e-06	0.0001022
pitutary_down	LOC106990393	11.8593	-6.21562	2.29778	-2.70506	0.00682923	0.0967264
pitutary_down	LOC101115988	11.8746	-6.2195	1.59812	-3.89176	9.95e-05	0.0019533
pitutary_down	LOC106991829	11.9067	-6.22004	2.2938	-2.71167	0.00669443	0.0949979
pitutary_down	LOC101111674	11.9376	-6.22197	1.18854	-5.23497	1.65e-07	4.58e-06
pitutary_down	CDH26	12.0087	-6.23058	2.34751	-2.65413	0.00795143	0.11177
pitutary_down	LOC106991374	12.0662	-6.23074	1.23357	-5.05097	4.4e-07	1.15e-05
pitutary_down	BCL11B	12.0384	-6.23619	1.27798	-4.87972	1.06e-06	2.66e-05
pitutary_down	C20H6orf223	12.0894	-6.23853	1.79705	-3.47154	0.000517489	0.00908083
pitutary_down	LOC100192427	12.1072	-6.24576	2.30009	-2.71544	0.00661869	0.0941025
pitutary_down	LOC105607941	12.1582	-6.24686	1.84048	-3.39416	0.000688405	0.0116873
pitutary_down	LOC105608193	12.1081	-6.24728	1.67622	-3.727	0.000193775	0.0036804
pitutary_down	EPS8L3	12.2056	-6.25845	1.61388	-3.87788	0.00010537	0.00206633
pitutary_down	LOC105605580	12.2658	-6.25949	1.92579	-3.25035	0.00115263	0.0189163
pitutary_down	LOC106990880	12.2502	-6.26025	1.18316	-5.29113	1.22e-07	3.42e-06
pitutary_down	LOC105602416	12.273	-6.26223	1.67744	-3.73321	0.000189052	0.00359681
pitutary_down	LOC101119829	12.2561	-6.26358	1.58016	-3.9639	7.37e-05	0.00147579
pitutary_down	LOC106991073	12.2841	-6.26387	1.6841	-3.71942	0.000199683	0.00378296
pitutary_down	TNFSF15	12.2898	-6.26628	1.23416	-5.07734	3.83e-07	1.02e-05
pitutary_down	LOC105613350	12.3626	-6.26744	1.4143	-4.43146	9.36e-06	0.000209265
pitutary_down	LOC106990889	12.3231	-6.27023	1.6949	-3.69946	0.000216056	0.00405873
pitutary_down	LOC101117810	12.3533	-6.27307	1.8256	-3.43617	0.000589999	0.0101934
pitutary_down	LOC105613696	12.4239	-6.27349	1.32736	-4.72631	2.29e-06	5.52e-05
pitutary_down	GGT6	12.3279	-6.27423	1.30819	-4.79611	1.62e-06	3.98e-05
pitutary_down	LOC105605247	12.3931	-6.27648	1.66191	-3.77668	0.000158936	0.00305507
pitutary_down	LOC106991988	12.4931	-6.28276	1.25179	-5.01903	5.19e-07	1.35e-05
pitutary_down	LOC105616652	12.5021	-6.28372	1.29054	-4.86905	1.12e-06	2.8e-05
pitutary_down	LOC105612984	12.4353	-6.28412	1.23945	-5.0701	3.98e-07	1.05e-05
pitutary_down	LOC105616810	12.5106	-6.28606	1.21964	-5.15401	2.55e-07	6.89e-06
pitutary_down	LOC106991293	12.5901	-6.29418	1.28968	-4.88043	1.06e-06	2.66e-05
pitutary_down	HS6ST1	12.685	-6.30043	1.15043	-5.47659	4.34e-08	1.28e-06
pitutary_down	LOC106990180	12.6727	-6.30604	1.59151	-3.96229	7.42e-05	0.00148442
pitutary_down	CDH20	12.6889	-6.30777	1.38071	-4.56848	4.91e-06	0.000113123
pitutary_down	SYNDIG1	12.755	-6.31756	1.19272	-5.29678	1.18e-07	3.33e-06
pitutary_down	LOC105616681	12.7828	-6.32055	1.73644	-3.63994	0.000272701	0.00503392
pitutary_down	TRNAW-CCA-14	12.8313	-6.32146	1.25431	-5.03977	4.66e-07	1.22e-05
pitutary_down	LOC105613287	12.8373	-6.32223	1.49466	-4.22989	2.34e-05	0.000499257
pitutary_down	STRC	12.9074	-6.33321	1.79712	-3.52408	0.000424951	0.00758124
pitutary_down	LOC105610863	12.9191	-6.33367	1.30355	-4.8588	1.18e-06	2.93e-05
pitutary_down	LOC101114497	12.9039	-6.33817	1.70947	-3.70768	0.000209164	0.00394266
pitutary_down	LOC105609176	12.9708	-6.34119	1.83944	-3.44735	0.000566123	0.00982511
pitutary_down	LOC105602275	12.9751	-6.34158	1.74347	-3.63733	0.000275475	0.00508093
pitutary_down	LOC105607756	13.0007	-6.3437	1.74923	-3.62656	0.00028722	0.00528447
pitutary_down	SLC6A2	13.0051	-6.34893	1.26009	-5.03846	4.69e-07	1.23e-05
pitutary_down	LOC105614875	13.0221	-6.34924	1.69857	-3.73799	0.000185497	0.00354124
pitutary_down	LOC105610089	13.0573	-6.35234	2.32009	-2.73798	0.00618186	0.0882852
pitutary_down	LOC105609536	13.1432	-6.35445	1.13788	-5.58448	2.34e-08	7.08e-07
pitutary_down	LOC101112136	13.0906	-6.35625	1.72214	-3.6909	0.000223462	0.0041908
pitutary_down	LOC105604333	13.1342	-6.35851	1.40503	-4.52553	6.02e-06	0.000137306
pitutary_down	OPN3	13.1972	-6.36065	1.25434	-5.07091	3.96e-07	1.05e-05
pitutary_down	COL20A1	13.1232	-6.36284	1.18664	-5.36205	8.23e-08	2.36e-06
pitutary_down	HAND2	13.186	-6.36861	1.87973	-3.38805	0.000703913	0.011893
pitutary_down	RP1	13.2161	-6.36934	2.31576	-2.75043	0.00595176	0.0852717
pitutary_down	LOC105614677	13.3199	-6.37304	1.15723	-5.50714	3.65e-08	1.09e-06
pitutary_down	LOC101105071	13.3134	-6.3743	1.30166	-4.89704	9.73e-07	2.45e-05
pitutary_down	LOC105615007	13.2902	-6.37587	1.79879	-3.54454	0.000393299	0.00707874
pitutary_down	LOC105607240	13.2908	-6.37828	1.83094	-3.48361	0.000494707	0.00871434
pitutary_down	LOC101106498	13.2832	-6.37906	2.36467	-2.69766	0.00698295	0.0987784
pitutary_down	LOC101102521	13.3982	-6.383	1.4405	-4.4311	9.38e-06	0.000209406
pitutary_down	LOC101102236	13.3511	-6.38481	2.29953	-2.77657	0.00549351	0.0792655
pitutary_down	LOC105611334	13.4078	-6.38514	1.36975	-4.66154	3.14e-06	7.43e-05
pitutary_down	TDGF1	13.3926	-6.38961	1.6911	-3.77837	0.000157856	0.00303954
pitutary_down	LOC105605656	13.4381	-6.39162	1.12055	-5.70403	1.17e-08	3.69e-07
pitutary_down	LOC106991760	13.4224	-6.39235	1.74494	-3.66336	0.000248932	0.00461807
pitutary_down	LOC101119700	13.4814	-6.39679	1.50814	-4.24152	2.22e-05	0.000476816
pitutary_down	LOC105605089	13.4939	-6.39863	2.44117	-2.62113	0.00876386	0.122191
pitutary_down	LOC105603821	13.5835	-6.40219	1.37736	-4.64815	3.35e-06	7.9e-05
pitutary_down	LOC105604924	13.5483	-6.40257	1.85236	-3.45644	0.000547368	0.00953668
pitutary_down	LOC105605663	13.5659	-6.4064	1.31562	-4.8695	1.12e-06	2.79e-05
pitutary_down	LOC105602633	13.5292	-6.4079	1.17065	-5.47378	4.41e-08	1.3e-06
pitutary_down	LOC106991468	13.6414	-6.41086	1.28582	-4.98582	6.17e-07	1.59e-05
pitutary_down	LOC105608394	13.6009	-6.41252	1.72138	-3.72522	0.000195148	0.00370334
pitutary_down	IL1B	13.6011	-6.41268	2.29491	-2.7943	0.00520115	0.0751929
pitutary_down	TMCO5A	13.6398	-6.41427	2.46493	-2.60221	0.00926262	0.128423
pitutary_down	LOC105609760	13.6286	-6.41559	1.75733	-3.65077	0.000261454	0.00484231
pitutary_down	LOC105608067	13.7344	-6.42079	1.37631	-4.66522	3.08e-06	7.3e-05
pitutary_down	BPIFB1	13.7352	-6.42166	1.47201	-4.3625	1.29e-05	0.00028352
pitutary_down	LOC105602836	13.7067	-6.42249	2.31895	-2.76957	0.00561312	0.0808346
pitutary_down	LOC105614886	13.731	-6.42647	1.30547	-4.92273	8.53e-07	2.16e-05
pitutary_down	SALL3	13.7388	-6.42648	1.77781	-3.61482	0.000300553	0.00551162
pitutary_down	LOC105603665	13.7406	-6.42899	1.08536	-5.92336	3.15e-09	1.1e-07
pitutary_down	LOC101106515	13.7797	-6.43067	1.71108	-3.75825	0.000171104	0.00327769
pitutary_down	HTR4	13.8469	-6.43148	1.3886	-4.63162	3.63e-06	8.51e-05
pitutary_down	LOC106991872	13.8296	-6.43444	2.37102	-2.71379	0.0066519	0.0944545
pitutary_down	LOC105611344	13.7896	-6.43447	1.69873	-3.78782	0.000151976	0.00293645
pitutary_down	LOC106991205	13.8414	-6.43451	1.12805	-5.70411	1.17e-08	3.69e-07
pitutary_down	LOC105613511	13.8845	-6.43474	1.21176	-5.31023	1.09e-07	3.12e-06
pitutary_down	LOC105603077	13.8579	-6.43677	1.69801	-3.79076	0.000150186	0.00290438
pitutary_down	LOC101120200	13.8265	-6.43702	1.24771	-5.15906	2.48e-07	6.72e-06
pitutary_down	LOC105602319	13.8905	-6.43893	1.43443	-4.48883	7.16e-06	0.000162065
pitutary_down	LOC106990663	13.8943	-6.44123	2.43469	-2.6456	0.00815455	0.114482
pitutary_down	LOC105606700	13.8996	-6.44253	2.30551	-2.79441	0.00519943	0.0751929
pitutary_down	LOC105615571	13.9444	-6.44754	1.74758	-3.68941	0.000224773	0.00421185
pitutary_down	LOC105603663	13.9143	-6.44865	1.19711	-5.38685	7.17e-08	2.06e-06
pitutary_down	LOC105605439	14.0114	-6.45225	1.80754	-3.56963	0.000357481	0.00648108
pitutary_down	LOC105604509	13.9859	-6.45292	1.46745	-4.39735	1.1e-05	0.000243779
pitutary_down	LOC106991997	14.1015	-6.46378	1.65476	-3.90617	9.38e-05	0.0018486
pitutary_down	LOC106991313	14.048	-6.46416	1.11206	-5.81277	6.14e-09	2.04e-07
pitutary_down	GDPD2	14.1715	-6.46764	2.04966	-3.15547	0.00160238	0.0254196
pitutary_down	MIR370	14.1917	-6.47063	1.36123	-4.75353	2e-06	4.85e-05
pitutary_down	LOC101106787	14.1437	-6.4708	1.25701	-5.14778	2.64e-07	7.12e-06
pitutary_down	LOC105616560	14.197	-6.47136	1.87043	-3.45983	0.000540515	0.00945415
pitutary_down	LOC105615264	14.2051	-6.4746	2.35848	-2.74524	0.00604664	0.0865754
pitutary_down	LOC105616064	14.2324	-6.47955	1.36648	-4.74176	2.12e-06	5.12e-05
pitutary_down	LOC105613665	14.2645	-6.48016	2.37031	-2.73389	0.00625916	0.089275
pitutary_down	LOC105607886	14.2811	-6.4803	1.27849	-5.06872	4e-07	1.06e-05
pitutary_down	LOC101104071	14.288	-6.48239	2.40134	-2.69949	0.00694466	0.098299
pitutary_down	LOC101119801	14.2778	-6.48572	1.56138	-4.15385	3.27e-05	0.000685672
pitutary_down	LOC105612761	14.3486	-6.48765	1.80997	-3.58441	0.000337847	0.0061551
pitutary_down	FOXH1	14.3174	-6.48859	1.75624	-3.69459	0.000220242	0.00413388
pitutary_down	LOC106990816	14.3694	-6.49011	1.22837	-5.28351	1.27e-07	3.56e-06
pitutary_down	LOC105603381	14.3642	-6.49056	1.7477	-3.71376	0.000204199	0.00386197
pitutary_down	OPRK1	14.3691	-6.49168	1.73766	-3.73587	0.000187071	0.00356354
pitutary_down	MIR181A-2	14.4436	-6.49241	1.30526	-4.97402	6.56e-07	1.68e-05
pitutary_down	LOC105612882	14.4071	-6.49545	1.2876	-5.04463	4.54e-07	1.19e-05
pitutary_down	LOC105614702	14.4638	-6.49877	2.41794	-2.68773	0.00719395	0.101635
pitutary_down	TMC1	14.5131	-6.49954	1.27736	-5.08826	3.61e-07	9.6e-06
pitutary_down	LOC105602541	14.485	-6.50237	2.30465	-2.82141	0.00478134	0.0695287
pitutary_down	AGRP	14.464	-6.5024	1.72021	-3.78001	0.000156824	0.00302488
pitutary_down	BHMG1	14.4425	-6.50259	1.15849	-5.61298	1.99e-08	6.05e-07
pitutary_down	LOC105614696	14.562	-6.50362	1.38635	-4.69118	2.72e-06	6.48e-05
pitutary_down	LOC106991538	14.5307	-6.50397	1.23466	-5.26782	1.38e-07	3.86e-06
pitutary_down	LOC101110979	14.5641	-6.50562	1.43773	-4.52494	6.04e-06	0.000137552
pitutary_down	TWIST2	14.554	-6.50999	2.49153	-2.61284	0.00897922	0.124959
pitutary_down	LOC105616221	14.6206	-6.51448	1.83887	-3.54266	0.000396115	0.00712369
pitutary_down	LOC105610740	14.632	-6.51954	1.64188	-3.97078	7.16e-05	0.00143507
pitutary_down	LOC106990508	14.7179	-6.52067	1.33455	-4.88603	1.03e-06	2.59e-05
pitutary_down	LOC106991744	14.7591	-6.52757	1.76304	-3.70245	0.000213525	0.00401456
pitutary_down	LOC106991598	14.7675	-6.52786	1.85796	-3.51346	0.000442314	0.00787213
pitutary_down	LOC106991989	14.8019	-6.53023	1.46341	-4.46233	8.11e-06	0.000182912
pitutary_down	LOC105611867	14.792	-6.53099	1.18494	-5.51167	3.55e-08	1.06e-06
pitutary_down	C3H2orf16	14.8293	-6.53425	1.74569	-3.74308	0.000181778	0.00347322
pitutary_down	LOC106990362	14.8889	-6.53864	1.29003	-5.06859	4.01e-07	1.06e-05
pitutary_down	LOC101123333	14.8861	-6.54008	1.20053	-5.44767	5.1e-08	1.49e-06
pitutary_down	LOC105613116	14.8961	-6.54438	1.08606	-6.02578	1.68e-09	6.06e-08
pitutary_down	SLC2A5	14.8876	-6.54449	1.77436	-3.68837	0.000225693	0.00422554
pitutary_down	C2H9orf131	14.9649	-6.5505	1.61632	-4.05274	5.06e-05	0.00103355
pitutary_down	LOC101103547	15.0255	-6.55268	1.23663	-5.29881	1.17e-07	3.3e-06
pitutary_down	LOC105614957	15.0808	-6.55682	1.25059	-5.24298	1.58e-07	4.39e-06
pitutary_down	HELT	15.062	-6.55714	1.41058	-4.64855	3.34e-06	7.89e-05
pitutary_down	LOC106990184	15.0767	-6.55831	1.12624	-5.82322	5.77e-09	1.92e-07
pitutary_down	LOC105612030	15.0765	-6.56067	1.83154	-3.58205	0.000340913	0.00620589
pitutary_down	PKP1	15.0908	-6.56361	1.58224	-4.14831	3.35e-05	0.000701789
pitutary_down	LOC105615668	15.2235	-6.57524	1.72452	-3.81279	0.000137407	0.00266438
pitutary_down	C2H9orf152	15.2553	-6.57627	1.72175	-3.81952	0.000133712	0.00260156
pitutary_down	LOC105609726	15.2886	-6.5777	1.78364	-3.6878	0.000226203	0.00423155
pitutary_down	LOC105606746	15.3349	-6.57817	1.27391	-5.16375	2.42e-07	6.57e-06
pitutary_down	SPATA4	15.2743	-6.57913	1.17701	-5.5897	2.27e-08	6.88e-07
pitutary_down	LOC106991627	15.2635	-6.57972	1.66927	-3.94166	8.09e-05	0.0016123
pitutary_down	LOC105605620	15.347	-6.58466	2.37174	-2.7763	0.00549807	0.0792802
pitutary_down	LOC101120618	15.3593	-6.58559	1.76285	-3.73577	0.000187143	0.00356354
pitutary_down	LOC105603543	15.3435	-6.58623	2.2959	-2.86869	0.00412176	0.0606081
pitutary_down	LOC105605691	15.3832	-6.58786	1.15417	-5.70788	1.14e-08	3.62e-07
pitutary_down	LOC105605280	15.4026	-6.5879	1.21357	-5.42854	5.68e-08	1.65e-06
pitutary_down	LOC105604359	15.4089	-6.58915	1.82269	-3.61507	0.000300272	0.00551099
pitutary_down	LOC105609936	15.4556	-6.58922	1.15629	-5.69859	1.21e-08	3.81e-07
pitutary_down	FRMD7	15.4236	-6.59164	1.21944	-5.40548	6.46e-08	1.87e-06
pitutary_down	SPINK9	15.5227	-6.59915	1.45743	-4.52794	5.96e-06	0.00013589
pitutary_down	POU5F1	15.5501	-6.59992	1.103	-5.9836	2.18e-09	7.76e-08
pitutary_down	LOC106991741	15.5005	-6.60022	2.4508	-2.69309	0.00707924	0.100077
pitutary_down	LOC105612150	15.521	-6.60061	2.48759	-2.65341	0.0079682	0.111936
pitutary_down	LOC105615294	15.5197	-6.60129	2.32132	-2.84376	0.00445848	0.0651305
pitutary_down	TCHHL1	15.559	-6.60286	1.97774	-3.3386	0.000842032	0.0141093
pitutary_down	LOC105602399	15.5595	-6.60496	1.92736	-3.42696	0.000610389	0.0104713
pitutary_down	LOC105611754	15.6054	-6.60918	1.74936	-3.77805	0.000158064	0.00304093
pitutary_down	LOC106991813	15.5809	-6.61052	1.14999	-5.7483	9.01e-09	2.9e-07
pitutary_down	LOC105614802	15.5538	-6.61374	1.1455	-5.77367	7.76e-09	2.54e-07
pitutary_down	C14H19orf73	15.6993	-6.61483	1.28787	-5.13624	2.8e-07	7.53e-06
pitutary_down	LOC105606685	15.72	-6.61784	1.27191	-5.20309	1.96e-07	5.42e-06
pitutary_down	LOC106991032	15.7336	-6.62092	2.32844	-2.84351	0.00446201	0.0651395
pitutary_down	LOC105615437	15.7962	-6.6224	1.37118	-4.8297	1.37e-06	3.37e-05
pitutary_down	LOC105612569	15.8563	-6.62523	1.17089	-5.65829	1.53e-08	4.73e-07
pitutary_down	LOC101117286	15.7797	-6.6255	2.47117	-2.68112	0.00733767	0.103599
pitutary_down	IQGAP3	15.8429	-6.62825	1.11655	-5.93635	2.91e-09	1.02e-07
pitutary_down	LOC106991530	15.7669	-6.62945	1.29506	-5.11902	3.07e-07	8.21e-06
pitutary_down	LOC105605044	15.8954	-6.63046	1.34668	-4.92355	8.5e-07	2.15e-05
pitutary_down	LOC106991710	15.9248	-6.63412	1.13129	-5.86419	4.51e-09	1.53e-07
pitutary_down	LOC105605719	15.9361	-6.63524	1.35692	-4.88991	1.01e-06	2.54e-05
pitutary_down	LOC106991012	15.8627	-6.6353	1.63502	-4.05823	4.94e-05	0.00101046
pitutary_down	LOC101103347	15.8789	-6.63561	1.17739	-5.63589	1.74e-08	5.34e-07
pitutary_down	LOC105616435	15.8965	-6.63678	1.74067	-3.81277	0.000137418	0.00266438
pitutary_down	LOC101116713	15.8936	-6.63851	1.61356	-4.11421	3.89e-05	0.000807967
pitutary_down	RBP5	15.9504	-6.64044	2.55424	-2.59977	0.00932872	0.129179
pitutary_down	LOC106991978	16.0039	-6.64089	1.28394	-5.17226	2.31e-07	6.28e-06
pitutary_down	TACR2	15.9561	-6.64331	1.15356	-5.75894	8.46e-09	2.74e-07
pitutary_down	MIR487A	16.0386	-6.64427	1.39491	-4.76321	1.91e-06	4.65e-05
pitutary_down	SLC16A8	15.9689	-6.64515	1.6455	-4.03837	5.38e-05	0.00109591
pitutary_down	LOC105609699	15.9794	-6.64671	1.25097	-5.31323	1.08e-07	3.07e-06
pitutary_down	LOC105611388	16.026	-6.64785	1.16913	-5.68614	1.3e-08	4.06e-07
pitutary_down	MIR3956	16.1381	-6.65529	1.25547	-5.30102	1.15e-07	3.27e-06
pitutary_down	SLC22A2	16.1189	-6.65584	1.93776	-3.43481	0.000592976	0.0102355
pitutary_down	CCDC178	16.1838	-6.66028	1.71892	-3.87468	0.000106765	0.00209185
pitutary_down	LOC105603973	16.1701	-6.66032	1.77697	-3.74812	0.000178163	0.00340707
pitutary_down	LOC105605667	16.2081	-6.66037	1.13422	-5.87218	4.3e-09	1.46e-07
pitutary_down	GCNT3	16.2561	-6.67126	1.10661	-6.02853	1.65e-09	5.99e-08
pitutary_down	LOC101120746	16.3754	-6.68105	2.35101	-2.84178	0.00448627	0.0654081
pitutary_down	LOC105608200	16.499	-6.6889	1.83346	-3.64823	0.000264053	0.0048864
pitutary_down	LOC105602461	16.514	-6.68949	1.35202	-4.94777	7.51e-07	1.91e-05
pitutary_down	TOPAZ1	16.5478	-6.6927	1.83566	-3.64593	0.000266426	0.00492623
pitutary_down	IL6	16.5529	-6.69283	1.2115	-5.52441	3.31e-08	9.91e-07
pitutary_down	LOC105611242	16.5262	-6.69303	1.94717	-3.43731	0.000587514	0.0101648
pitutary_down	LOC105616313	16.5504	-6.69377	1.695	-3.94913	7.84e-05	0.00156425
pitutary_down	LOC106991938	16.5727	-6.69663	1.72069	-3.89182	9.95e-05	0.0019533
pitutary_down	LOC105611897	16.6648	-6.70053	1.30862	-5.12032	3.05e-07	8.16e-06
pitutary_down	SLC38A11	16.6311	-6.70063	1.67612	-3.9977	6.4e-05	0.00128937
pitutary_down	LOC105612048	16.605	-6.70112	1.80003	-3.72279	0.000197035	0.00373597
pitutary_down	LOC106991817	16.7238	-6.70869	2.0865	-3.21529	0.00130315	0.0211227
pitutary_down	LOC105609375	16.822	-6.71468	1.5112	-4.44328	8.86e-06	0.000198885
pitutary_down	LOC106991768	16.8861	-6.72305	2.35412	-2.85586	0.00429205	0.0628226
pitutary_down	LOC105605527	16.9957	-6.72654	1.22188	-5.50508	3.69e-08	1.1e-06
pitutary_down	LOC105603623	16.9383	-6.73057	1.59941	-4.20817	2.57e-05	0.000548171
pitutary_down	RNF17	17.0144	-6.73077	1.16689	-5.76812	8.02e-09	2.61e-07
pitutary_down	LOC105606955	16.931	-6.73107	1.0905	-6.17248	6.72e-10	2.59e-08
pitutary_down	VWC2L	16.9973	-6.73244	1.37267	-4.90464	9.36e-07	2.36e-05
pitutary_down	LOC101112551	16.9921	-6.73493	1.44056	-4.67523	2.94e-06	6.97e-05
pitutary_down	LOC105612939	17.0386	-6.73501	1.40442	-4.7956	1.62e-06	3.98e-05
pitutary_down	LOC105612216	17.0919	-6.73502	1.27963	-5.26326	1.42e-07	3.95e-06
pitutary_down	LOC105614961	17.0027	-6.7352	1.71903	-3.91802	8.93e-05	0.00176787
pitutary_down	LOC101120334	17.0221	-6.73537	2.4866	-2.70867	0.00675542	0.0957418
pitutary_down	LOC106990323	16.9995	-6.73607	1.14649	-5.87536	4.22e-09	1.44e-07
pitutary_down	LOC101103460	17.1527	-6.74324	1.25069	-5.39163	6.98e-08	2.01e-06
pitutary_down	LOC105604430	17.1426	-6.74366	1.76778	-3.81477	0.000136312	0.00264754
pitutary_down	LOC106990890	17.1593	-6.74387	1.30014	-5.18703	2.14e-07	5.86e-06
pitutary_down	GRHL3	17.1247	-6.74495	1.69097	-3.98881	6.64e-05	0.00133622
pitutary_down	THEMIS	17.2079	-6.75138	1.20515	-5.60212	2.12e-08	6.43e-07
pitutary_down	LOC105602437	17.3148	-6.75513	1.49041	-4.53239	5.83e-06	0.000133193
pitutary_down	ZIC2	17.2656	-6.75594	2.49307	-2.70989	0.0067305	0.0954492
pitutary_down	LOC105606372	17.341	-6.75972	1.84249	-3.66879	0.000243703	0.00452859
pitutary_down	LOC105609125	17.3911	-6.76059	1.23916	-5.45577	4.88e-08	1.43e-06
pitutary_down	LOC105606662	17.3707	-6.76535	1.72752	-3.91622	8.99e-05	0.00177634
pitutary_down	LOC106990874	17.4407	-6.76894	1.8993	-3.56391	0.000365365	0.00661329
pitutary_down	LOC106990326	17.5023	-6.77566	1.6864	-4.01783	5.87e-05	0.00118725
pitutary_down	LOC105616450	17.5803	-6.78023	1.72629	-3.92762	8.58e-05	0.00170329
pitutary_down	SCNN1D	17.555	-6.78047	1.31379	-5.16101	2.46e-07	6.66e-06
pitutary_down	LOC105603613	17.5714	-6.7811	1.47697	-4.59124	4.41e-06	0.0001022
pitutary_down	LOC105606022	17.5909	-6.78148	1.14881	-5.90306	3.57e-09	1.23e-07
pitutary_down	WNT4	17.5901	-6.78411	1.62399	-4.17744	2.95e-05	0.000621806
pitutary_down	LOC105602109	17.6485	-6.78534	1.39275	-4.8719	1.11e-06	2.76e-05
pitutary_down	LOC105614964	17.6887	-6.78924	2.04178	-3.32516	0.000883685	0.0147739
pitutary_down	KCNIP1	17.7165	-6.79023	1.54031	-4.40836	1.04e-05	0.000232182
pitutary_down	LOC105607629	17.8206	-6.79661	1.18931	-5.71475	1.1e-08	3.5e-07
pitutary_down	LOC105602212	17.7801	-6.79686	1.78054	-3.81729	0.000134924	0.00262286
pitutary_down	LOC101112601	17.8649	-6.80452	1.84715	-3.6838	0.000229786	0.00429139
pitutary_down	LOC105604138	17.9116	-6.80947	1.65387	-4.11728	3.83e-05	0.000798027
pitutary_down	LOC105602829	17.9204	-6.81212	1.24263	-5.482	4.21e-08	1.25e-06
pitutary_down	LOC105607012	18.172	-6.82955	1.41307	-4.83313	1.34e-06	3.32e-05
pitutary_down	LOC105604577	18.1782	-6.83067	1.59866	-4.27274	1.93e-05	0.000417501
pitutary_down	LOC105615133	18.2453	-6.8323	1.31919	-5.17914	2.23e-07	6.09e-06
pitutary_down	LOC105605004	18.2254	-6.83348	1.10474	-6.18562	6.19e-10	2.4e-08
pitutary_down	LOC101105785	18.1791	-6.83552	1.10468	-6.18781	6.1e-10	2.37e-08
pitutary_down	LOC105614749	18.3848	-6.83831	1.17568	-5.81649	6.01e-09	2e-07
pitutary_down	LOC105605486	18.3686	-6.84324	1.8457	-3.70767	0.000209172	0.00394266
pitutary_down	LOC105616417	18.384	-6.8443	1.46387	-4.67549	2.93e-06	6.97e-05
pitutary_down	LOC105614001	18.3848	-6.84515	1.33948	-5.11032	3.22e-07	8.57e-06
pitutary_down	LOC106990444	18.435	-6.8505	1.37512	-4.98175	6.3e-07	1.62e-05
pitutary_down	LOC105605281	18.4612	-6.85185	1.20612	-5.68088	1.34e-08	4.18e-07
pitutary_down	HFM1	18.4944	-6.85388	1.32204	-5.18432	2.17e-07	5.94e-06
pitutary_down	PIWIL4	18.5884	-6.85945	1.29568	-5.29407	1.2e-07	3.37e-06
pitutary_down	MCCD1	18.5495	-6.86024	1.64752	-4.16397	3.13e-05	0.000657789
pitutary_down	LOC105612785	18.6099	-6.8611	1.42359	-4.81958	1.44e-06	3.55e-05
pitutary_down	FSHR	18.5832	-6.86326	2.33083	-2.94455	0.0032342	0.0483441
pitutary_down	LOC105603030	18.6483	-6.86333	1.43109	-4.79587	1.62e-06	3.98e-05
pitutary_down	RASGRP4	18.5016	-6.86402	1.15207	-5.95801	2.55e-09	9.04e-08
pitutary_down	LOC105609925	18.6406	-6.86686	1.11304	-6.16946	6.85e-10	2.63e-08
pitutary_down	LOC105604027	18.677	-6.87104	1.32674	-5.17888	2.23e-07	6.09e-06
pitutary_down	PTH	18.8397	-6.87401	1.12256	-6.12351	9.15e-10	3.45e-08
pitutary_down	MIR381	18.7872	-6.87525	1.3793	-4.98459	6.21e-07	1.6e-05
pitutary_down	LOC105604166	18.8667	-6.87671	1.19291	-5.76462	8.18e-09	2.66e-07
pitutary_down	LOC105615625	18.8722	-6.88124	1.3837	-4.97308	6.59e-07	1.69e-05
pitutary_down	TULP1	18.7471	-6.88166	1.22392	-5.62266	1.88e-08	5.74e-07
pitutary_down	LOC106990771	18.8055	-6.88231	1.45015	-4.74593	2.08e-06	5.02e-05
pitutary_down	LOC105615293	18.9108	-6.88306	1.36856	-5.02942	4.92e-07	1.28e-05
pitutary_down	LOC105602663	18.9637	-6.88664	1.54009	-4.47159	7.76e-06	0.000175343
pitutary_down	LOC105602085	18.9616	-6.88843	1.20036	-5.73864	9.54e-09	3.05e-07
pitutary_down	LOC105605270	18.9603	-6.88984	1.17387	-5.86933	4.38e-09	1.48e-07
pitutary_down	LOC105602228	19.0169	-6.89068	1.26475	-5.44827	5.09e-08	1.48e-06
pitutary_down	LOC105616033	18.9961	-6.89081	1.37357	-5.01671	5.26e-07	1.36e-05
pitutary_down	LOC105615825	19.0025	-6.89149	1.33064	-5.17908	2.23e-07	6.09e-06
pitutary_down	LOC105602356	19.0037	-6.89405	2.32667	-2.96305	0.00304609	0.0457857
pitutary_down	LOC106991290	19.0841	-6.89734	1.30287	-5.29394	1.2e-07	3.37e-06
pitutary_down	MALRD1	19.1553	-6.90345	2.01874	-3.41968	0.000626942	0.0107388
pitutary_down	LOC105608947	19.2051	-6.9049	1.39438	-4.95195	7.35e-07	1.88e-05
pitutary_down	LOC105614100	19.294	-6.9055	1.0829	-6.37686	1.81e-10	7.73e-09
pitutary_down	LOC105605246	19.1673	-6.9105	1.32066	-5.23259	1.67e-07	4.63e-06
pitutary_down	CCDC54	19.2483	-6.91131	2.5254	-2.73673	0.0062054	0.0885648
pitutary_down	FABP2	19.2713	-6.91132	1.27482	-5.42142	5.91e-08	1.71e-06
pitutary_down	PLA2G3	19.2281	-6.9121	1.6894	-4.09146	4.29e-05	0.000883278
pitutary_down	MEPE	19.3462	-6.91337	1.10661	-6.24734	4.18e-10	1.68e-08
pitutary_down	LOC105606776	19.2821	-6.91403	1.68705	-4.0983	4.16e-05	0.00085995
pitutary_down	LOC105607924	19.3005	-6.91571	1.27383	-5.42905	5.67e-08	1.65e-06
pitutary_down	LOC105602123	19.3495	-6.92098	1.68672	-4.10321	4.07e-05	0.000844241
pitutary_down	LOC105609239	19.3903	-6.92169	1.31516	-5.26299	1.42e-07	3.95e-06
pitutary_down	PRR30	19.4448	-6.92352	1.11042	-6.23504	4.52e-10	1.81e-08
pitutary_down	LOC106991161	19.3834	-6.92469	2.04244	-3.39039	0.000697921	0.0118276
pitutary_down	MIR329A	19.5069	-6.9258	1.20062	-5.76854	8e-09	2.61e-07
pitutary_down	LOC105604669	19.4689	-6.92686	1.91473	-3.61766	0.000297276	0.00546049
pitutary_down	LOC105612549	19.5798	-6.93129	1.26894	-5.46226	4.7e-08	1.38e-06
pitutary_down	LOC105605494	19.7405	-6.9419	1.22559	-5.66413	1.48e-08	4.58e-07
pitutary_down	LOC105604641	19.6683	-6.94192	1.77515	-3.91061	9.21e-05	0.0018165
pitutary_down	LOC105607700	19.6623	-6.94252	1.23158	-5.63711	1.73e-08	5.32e-07
pitutary_down	LOC101106357	19.6952	-6.94471	2.43335	-2.85397	0.00431759	0.0631551
pitutary_down	LOC105601987	19.7394	-6.94767	1.95449	-3.55473	0.000378372	0.0068266
pitutary_down	ZFYVE28	19.7109	-6.95019	1.23229	-5.64008	1.7e-08	5.24e-07
pitutary_down	LOC105611714	19.7665	-6.95031	1.28795	-5.39642	6.8e-08	1.96e-06
pitutary_down	LOC101117443	19.884	-6.95808	1.20568	-5.77108	7.88e-09	2.58e-07
pitutary_down	LOC105605584	19.9227	-6.96175	1.08392	-6.42278	1.34e-10	5.88e-09
pitutary_down	LOC101109439	19.8955	-6.96287	1.52308	-4.57156	4.84e-06	0.000111588
pitutary_down	VAX1	19.8205	-6.96356	1.09838	-6.33982	2.3e-10	9.53e-09
pitutary_down	LOC101102482	20.0062	-6.96634	1.43134	-4.86702	1.13e-06	2.82e-05
pitutary_down	LOC105604734	20.018	-6.96651	1.40315	-4.96492	6.87e-07	1.76e-05
pitutary_down	LOC101102727	20.0504	-6.96835	1.56932	-4.44037	8.98e-06	0.000201186
pitutary_down	LOC105603045	20.0639	-6.96871	1.21527	-5.7343	9.79e-09	3.12e-07
pitutary_down	LOC101107442	20.1058	-6.9744	1.77354	-3.93248	8.41e-05	0.00167072
pitutary_down	LOC106991586	20.1197	-6.97701	1.78153	-3.91629	8.99e-05	0.00177634
pitutary_down	LOC105603478	20.2189	-6.97981	1.52071	-4.58985	4.44e-06	0.000102776
pitutary_down	LOC105604933	20.2935	-6.98485	1.18969	-5.87115	4.33e-09	1.47e-07
pitutary_down	LOC105611942	20.2951	-6.98676	1.43717	-4.86146	1.17e-06	2.89e-05
pitutary_down	MIR411B	20.3755	-6.9888	1.13286	-6.16917	6.86e-10	2.63e-08
pitutary_down	LOC101103672	20.3173	-6.99003	1.08305	-6.45401	1.09e-10	4.84e-09
pitutary_down	LOC106991495	20.3983	-6.99263	1.21277	-5.76581	8.13e-09	2.64e-07
pitutary_down	LOC106991849	20.4065	-6.99725	1.71873	-4.07117	4.68e-05	0.000958828
pitutary_down	LOC105607814	20.4813	-6.99896	1.16685	-5.99818	2e-09	7.14e-08
pitutary_down	LOC106991063	20.4723	-7.00121	1.22673	-5.7072	1.15e-08	3.63e-07
pitutary_down	LOC105610673	20.5603	-7.00461	1.14592	-6.11265	9.8e-10	3.68e-08
pitutary_down	LOC106990946	20.601	-7.01031	1.77184	-3.95651	7.61e-05	0.00151805
pitutary_down	LOC105612742	20.6303	-7.01053	1.4888	-4.70886	2.49e-06	5.97e-05
pitutary_down	ACTB	20.5919	-7.01107	1.64262	-4.26823	1.97e-05	0.000425611
pitutary_down	LOC106990893	20.6744	-7.01375	1.1534	-6.08091	1.2e-09	4.43e-08
pitutary_down	LOC101106129	20.7309	-7.0166	1.34884	-5.20196	1.97e-07	5.44e-06
pitutary_down	LOC105613866	20.739	-7.01913	1.24544	-5.63585	1.74e-08	5.34e-07
pitutary_down	LOC105616685	20.7178	-7.01921	2.2979	-3.05461	0.00225351	0.0347853
pitutary_down	LOC105615551	20.7769	-7.01995	1.332	-5.27024	1.36e-07	3.81e-06
pitutary_down	FCN3	20.7809	-7.02039	1.18562	-5.92127	3.19e-09	1.11e-07
pitutary_down	LOC105612568	20.776	-7.02126	1.10331	-6.36381	1.97e-10	8.28e-09
pitutary_down	LOC106991419	20.8219	-7.02496	1.40126	-5.01333	5.35e-07	1.38e-05
pitutary_down	OTOP3	20.9425	-7.02776	1.11427	-6.30704	2.84e-10	1.17e-08
pitutary_down	GPR119	20.9011	-7.02785	1.37477	-5.112	3.19e-07	8.51e-06
pitutary_down	CCDC27	20.9335	-7.02831	1.11078	-6.32734	2.49e-10	1.03e-08
pitutary_down	LOC101111013	20.9172	-7.0302	1.16938	-6.01189	1.83e-09	6.59e-08
pitutary_down	LOC105602339	20.8826	-7.03106	1.70213	-4.13074	3.62e-05	0.000755653
pitutary_down	LOC106991175	20.9305	-7.03132	1.4764	-4.76246	1.91e-06	4.66e-05
pitutary_down	LOC105613146	21.0138	-7.03559	1.42845	-4.92533	8.42e-07	2.14e-05
pitutary_down	LOC105610535	21.0034	-7.0359	1.16192	-6.05541	1.4e-09	5.13e-08
pitutary_down	LRRC66	20.9651	-7.03623	1.22682	-5.73533	9.73e-09	3.11e-07
pitutary_down	ZC3H12D	21.0929	-7.03803	1.17382	-5.99584	2.02e-09	7.23e-08
pitutary_down	CNDP1	21.0944	-7.03947	1.26846	-5.54964	2.86e-08	8.62e-07
pitutary_down	LOC105605240	21.1087	-7.04284	1.71736	-4.10098	4.11e-05	0.000850848
pitutary_down	LOC105611231	21.1243	-7.043	1.23328	-5.7108	1.12e-08	3.57e-07
pitutary_down	LOC101123158	21.062	-7.04413	1.36926	-5.14447	2.68e-07	7.23e-06
pitutary_down	LOC101107037	21.0571	-7.04767	1.19344	-5.90535	3.52e-09	1.22e-07
pitutary_down	AATK	21.2611	-7.05765	1.21793	-5.79478	6.84e-09	2.26e-07
pitutary_down	LOC105607632	21.4277	-7.06147	1.09004	-6.47815	9.29e-11	4.16e-09
pitutary_down	LOC101113061	21.41	-7.0642	1.48392	-4.7605	1.93e-06	4.7e-05
pitutary_down	LOC105603921	21.3573	-7.0646	1.10947	-6.36754	1.92e-10	8.16e-09
pitutary_down	FAM83A	21.3753	-7.06594	1.20302	-5.87349	4.27e-09	1.45e-07
pitutary_down	LOC106991664	21.4338	-7.0676	1.29424	-5.46082	4.74e-08	1.39e-06
pitutary_down	LOC101121566	21.4329	-7.07052	1.36061	-5.19657	2.03e-07	5.6e-06
pitutary_down	LOC105609396	21.5202	-7.07337	2.4556	-2.88051	0.00397037	0.0586135
pitutary_down	LOC105609004	21.5709	-7.07454	1.20141	-5.88856	3.9e-09	1.34e-07
pitutary_down	LOC105616018	21.5505	-7.07578	1.19131	-5.9395	2.86e-09	1.01e-07
pitutary_down	LOC105607009	21.5966	-7.07625	1.12314	-6.30045	2.97e-10	1.22e-08
pitutary_down	LOC101117796	21.6963	-7.08833	1.2348	-5.74046	9.44e-09	3.03e-07
pitutary_down	LOC105604514	21.9205	-7.0949	1.21343	-5.84698	5.01e-09	1.68e-07
pitutary_down	LOC105605627	21.841	-7.09522	2.33914	-3.03326	0.00241924	0.0370618
pitutary_down	FOXE1	21.8982	-7.09615	1.42474	-4.98066	6.34e-07	1.63e-05
pitutary_down	LOC105605481	21.887	-7.09661	1.16909	-6.0702	1.28e-09	4.72e-08
pitutary_down	LOC105605160	21.8279	-7.09894	1.0554	-6.72627	1.74e-11	8.8e-10
pitutary_down	PIRT	21.967	-7.10057	1.36673	-5.19528	2.04e-07	5.63e-06
pitutary_down	P2RX7	22.0529	-7.10261	1.17672	-6.03593	1.58e-09	5.73e-08
pitutary_down	LOC105611900	21.9878	-7.1091	1.15602	-6.14963	7.77e-10	2.96e-08
pitutary_down	LOC101116828	22.1029	-7.11057	2.01021	-3.53723	0.000404348	0.00725423
pitutary_down	RETN	22.0763	-7.11271	1.34493	-5.28853	1.23e-07	3.46e-06
pitutary_down	LOC105609765	22.1467	-7.11348	1.74731	-4.0711	4.68e-05	0.000958828
pitutary_down	LOC105616672	22.3081	-7.12151	1.38795	-5.13096	2.88e-07	7.74e-06
pitutary_down	LOC101108158	22.2721	-7.12168	1.54973	-4.59543	4.32e-06	0.000100575
pitutary_down	LOC106991771	22.2998	-7.12175	1.54981	-4.59523	4.32e-06	0.000100575
pitutary_down	C3H2orf50	22.2944	-7.12574	1.64302	-4.33696	1.44e-05	0.000317732
pitutary_down	LOC101102818	22.31	-7.1267	2.01902	-3.52978	0.000415905	0.00744363
pitutary_down	LOC105604114	22.3157	-7.12725	1.1731	-6.07558	1.24e-09	4.57e-08
pitutary_down	FAM83C	22.4376	-7.13277	1.07758	-6.61927	3.61e-11	1.73e-09
pitutary_down	LOC105602820	22.4865	-7.13911	1.09182	-6.53872	6.2e-11	2.86e-09
pitutary_down	ABCC11	22.4496	-7.13957	1.16653	-6.12036	9.34e-10	3.52e-08
pitutary_down	LOC105610077	22.5644	-7.14213	1.37792	-5.18326	2.18e-07	5.97e-06
pitutary_down	MUC7	22.6268	-7.14343	1.21615	-5.87382	4.26e-09	1.45e-07
pitutary_down	ANGPTL3	22.6219	-7.14464	1.73818	-4.11043	3.95e-05	0.000819051
pitutary_down	ODF3B	22.613	-7.14767	1.08459	-6.59018	4.39e-11	2.07e-09
pitutary_down	IYD	22.716	-7.14888	1.42954	-5.00083	5.71e-07	1.48e-05
pitutary_down	LOC106991011	22.7036	-7.15477	1.40078	-5.10772	3.26e-07	8.68e-06
pitutary_down	SPACA5	22.8238	-7.15735	1.76166	-4.06284	4.85e-05	0.000991606
pitutary_down	LOC105605427	22.8646	-7.15837	1.27187	-5.62825	1.82e-08	5.56e-07
pitutary_down	TRNAE-UUC-78	22.9592	-7.16095	1.18818	-6.02683	1.67e-09	6.03e-08
pitutary_down	LOC105608396	23.0027	-7.16396	1.24384	-5.75957	8.43e-09	2.73e-07
pitutary_down	LOC105616031	22.8828	-7.16418	1.05231	-6.80804	9.89e-12	5.24e-10
pitutary_down	CXCL13	22.8996	-7.1644	1.77754	-4.0305	5.57e-05	0.00113215
pitutary_down	LOC105610284	22.9619	-7.16748	1.21999	-5.87503	4.23e-09	1.44e-07
pitutary_down	LOC105602104	22.968	-7.16986	1.26394	-5.67264	1.41e-08	4.37e-07
pitutary_down	LOC105609730	22.9949	-7.17108	1.63171	-4.39482	1.11e-05	0.000246147
pitutary_down	LOC105607724	23.0823	-7.17225	1.56204	-4.5916	4.4e-06	0.0001022
pitutary_down	SHISA6	23.1629	-7.17661	1.17068	-6.13029	8.77e-10	3.33e-08
pitutary_down	LOC105616645	23.1251	-7.17733	1.66921	-4.29982	1.71e-05	0.000373103
pitutary_down	ERN2	23.138	-7.17831	1.18771	-6.04382	1.51e-09	5.48e-08
pitutary_down	LOC105602076	23.1351	-7.17931	1.28324	-5.59466	2.21e-08	6.7e-07
pitutary_down	LOC105605039	23.2717	-7.18403	1.50562	-4.77147	1.83e-06	4.47e-05
pitutary_down	LOC105611517	23.3841	-7.18862	1.26216	-5.6955	1.23e-08	3.86e-07
pitutary_down	LOC105616184	23.3168	-7.18944	1.27025	-5.65986	1.51e-08	4.69e-07
pitutary_down	MIR376D	23.33	-7.18967	1.31156	-5.48177	4.21e-08	1.25e-06
pitutary_down	LOC101105440	23.3725	-7.19142	1.78565	-4.02734	5.64e-05	0.00114442
pitutary_down	LOC105612470	23.5251	-7.1978	1.38345	-5.20279	1.96e-07	5.43e-06
pitutary_down	TM4SF19	23.4806	-7.19942	1.25029	-5.75821	8.5e-09	2.74e-07
pitutary_down	LOC106990414	23.4279	-7.19961	1.15912	-6.21129	5.26e-10	2.08e-08
pitutary_down	LOC105610408	23.5535	-7.19996	1.40582	-5.12153	3.03e-07	8.13e-06
pitutary_down	MIR323B	23.5841	-7.20221	1.13125	-6.36659	1.93e-10	8.19e-09
pitutary_down	LOC101102908	23.6731	-7.20837	1.34094	-5.37562	7.63e-08	2.19e-06
pitutary_down	LOC101111253	23.6222	-7.20849	2.38302	-3.02494	0.00248683	0.038019
pitutary_down	LOC106991759	23.6909	-7.21208	1.2366	-5.83218	5.47e-09	1.83e-07
pitutary_down	LOC105608177	23.7133	-7.21307	1.78971	-4.0303	5.57e-05	0.00113215
pitutary_down	LOC105602001	23.8327	-7.22005	1.79627	-4.01947	5.83e-05	0.00118009
pitutary_down	LOC105614796	23.8581	-7.22171	1.18393	-6.09976	1.06e-09	3.97e-08
pitutary_down	GJB6	23.919	-7.226	2.45415	-2.9444	0.00323578	0.0483441
pitutary_down	LOC106990828	23.9046	-7.22617	1.23194	-5.86567	4.47e-09	1.51e-07
pitutary_down	LOC105615041	24.0682	-7.23414	1.75131	-4.1307	3.62e-05	0.000755653
pitutary_down	C14H16orf86	24.0569	-7.23594	1.62291	-4.45863	8.25e-06	0.000185539
pitutary_down	LOC105613171	24.1398	-7.23671	1.19498	-6.05591	1.4e-09	5.12e-08
pitutary_down	LOC106990187	24.1521	-7.24341	1.4636	-4.94903	7.46e-07	1.9e-05
pitutary_down	LOC105609070	24.3432	-7.24807	1.16782	-6.20649	5.42e-10	2.14e-08
pitutary_down	LOC105607182	24.3069	-7.24862	2.38939	-3.03367	0.00241602	0.0370379
pitutary_down	LOC101123460	24.3442	-7.24878	1.25643	-5.76935	7.96e-09	2.6e-07
pitutary_down	GPR17	24.293	-7.25004	1.26667	-5.72368	1.04e-08	3.32e-07
pitutary_down	KRT17	24.4396	-7.25654	2.52388	-2.87515	0.00403831	0.0595378
pitutary_down	LOC105615195	24.524	-7.25724	1.17332	-6.18524	6.2e-10	2.4e-08
pitutary_down	LOC105611750	24.5093	-7.25969	1.26047	-5.75953	8.43e-09	2.73e-07
pitutary_down	LOC105610941	24.5476	-7.26205	1.3704	-5.29921	1.16e-07	3.3e-06
pitutary_down	LOC105612381	24.6011	-7.26426	1.64756	-4.40909	1.04e-05	0.000231626
pitutary_down	MSTN	24.6463	-7.26806	1.33321	-5.45154	4.99e-08	1.46e-06
pitutary_down	LOC105602856	24.7401	-7.27192	1.25147	-5.8107	6.22e-09	2.06e-07
pitutary_down	LOC105604774	24.7265	-7.2733	1.75938	-4.134	3.56e-05	0.000746274
pitutary_down	LOC101118725	24.7782	-7.27356	1.54189	-4.71731	2.39e-06	5.74e-05
pitutary_down	DCT	24.7713	-7.27648	2.37822	-3.05964	0.00221604	0.034278
pitutary_down	SLC22A7	24.8125	-7.27846	1.21492	-5.9909	2.09e-09	7.45e-08
pitutary_down	LOC106990960	24.9407	-7.28745	1.73571	-4.19854	2.69e-05	0.000571432
pitutary_down	LOC105604536	25.1256	-7.29391	1.26782	-5.75309	8.76e-09	2.82e-07
pitutary_down	LOC105613336	25.1029	-7.29556	2.48052	-2.94114	0.0032701	0.0488242
pitutary_down	CHAD	25.1464	-7.29897	1.3162	-5.54547	2.93e-08	8.81e-07
pitutary_down	LOC101113824	25.2249	-7.29997	1.4295	-5.10665	3.28e-07	8.72e-06
pitutary_down	LOC101123537	25.1733	-7.30066	2.3766	-3.0719	0.00212702	0.0330383
pitutary_down	LOC105609071	25.2689	-7.3018	1.30345	-5.60192	2.12e-08	6.43e-07
pitutary_down	LOC105607351	25.3481	-7.30881	1.72688	-4.23237	2.31e-05	0.000494277
pitutary_down	CPNE5	25.3565	-7.30972	1.20473	-6.06754	1.3e-09	4.79e-08
pitutary_down	LOC101122335	25.4349	-7.31328	1.40849	-5.19228	2.08e-07	5.71e-06
pitutary_down	LOC101113036	25.4255	-7.31516	2.35984	-3.09986	0.00193614	0.0303478
pitutary_down	LOC105603486	25.7137	-7.32762	1.49861	-4.88962	1.01e-06	2.54e-05
pitutary_down	MYBPC3	25.6408	-7.328	1.69265	-4.3293	1.5e-05	0.00032853
pitutary_down	LOC106991708	25.7336	-7.3291	1.20409	-6.08683	1.15e-09	4.29e-08
pitutary_down	LOC105616868	25.742	-7.33652	1.08182	-6.78163	1.19e-11	6.16e-10
pitutary_down	LOC105605508	25.8746	-7.33744	1.21178	-6.05511	1.4e-09	5.13e-08
pitutary_down	LOC101119566	25.9397	-7.34342	2.44764	-3.0002	0.00269805	0.0410236
pitutary_down	CER1	26.0459	-7.34584	1.21632	-6.03939	1.55e-09	5.62e-08
pitutary_down	LOC105615435	26.1129	-7.34891	1.21266	-6.06016	1.36e-09	5e-08
pitutary_down	LOC106990999	26.2034	-7.35263	1.24501	-5.9057	3.51e-09	1.22e-07
pitutary_down	LOC106991761	26.1184	-7.35268	1.81676	-4.04713	5.18e-05	0.00105665
pitutary_down	AMTN	26.3225	-7.36035	1.27152	-5.78863	7.1e-09	2.34e-07
pitutary_down	LOC105604272	26.3661	-7.36083	1.08338	-6.79432	1.09e-11	5.69e-10
pitutary_down	LOC105607655	26.3744	-7.36273	1.24095	-5.93314	2.97e-09	1.04e-07
pitutary_down	LOC106991485	26.4002	-7.36887	1.67634	-4.39581	1.1e-05	0.000245273
pitutary_down	LOC105604793	26.4693	-7.3699	1.42407	-5.17523	2.28e-07	6.19e-06
pitutary_down	LOC105615044	26.5525	-7.37211	1.24172	-5.93703	2.9e-09	1.02e-07
pitutary_down	LOC106991446	26.5642	-7.37468	1.15703	-6.37379	1.84e-10	7.86e-09
pitutary_down	LOC105608238	26.5308	-7.37615	1.1542	-6.39071	1.65e-10	7.11e-09
pitutary_down	LOC105616288	26.6118	-7.37908	1.77636	-4.15404	3.27e-05	0.000685672
pitutary_down	ANGPTL8	26.8406	-7.38852	1.15694	-6.38625	1.7e-10	7.3e-09
pitutary_down	LOC105606988	26.8154	-7.39085	1.72687	-4.27992	1.87e-05	0.000405431
pitutary_down	LOC105615290	26.8994	-7.3956	1.21535	-6.08517	1.16e-09	4.32e-08
pitutary_down	MIR134	27.0259	-7.40169	1.19457	-6.19609	5.79e-10	2.26e-08
pitutary_down	LOC105604425	27.1035	-7.40218	1.29953	-5.69604	1.23e-08	3.86e-07
pitutary_down	LOC105605161	27.1024	-7.40546	1.12962	-6.55573	5.54e-11	2.57e-09
pitutary_down	LOC105611835	27.2865	-7.41113	1.13746	-6.51553	7.24e-11	3.28e-09
pitutary_down	LOC105604227	27.3148	-7.41322	1.1353	-6.52976	6.59e-11	3.01e-09
pitutary_down	LOC105605592	27.2606	-7.41383	1.28998	-5.74724	9.07e-09	2.91e-07
pitutary_down	LOC105603914	27.2772	-7.41534	1.76903	-4.19176	2.77e-05	0.000587137
pitutary_down	LOC105610744	27.2889	-7.41952	1.13827	-6.51826	7.11e-11	3.23e-09
pitutary_down	LOC105604819	27.3414	-7.42148	1.23283	-6.01989	1.75e-09	6.28e-08
pitutary_down	LDLRAD1	27.4844	-7.42339	1.19071	-6.2344	4.54e-10	1.82e-08
pitutary_down	LOC105610295	27.6383	-7.43183	1.61355	-4.6059	4.11e-06	9.6e-05
pitutary_down	LOC106991103	27.7191	-7.4367	1.27382	-5.83809	5.28e-09	1.77e-07
pitutary_down	TRABD2B	27.7297	-7.43933	2.41422	-3.08147	0.00205985	0.03211
pitutary_down	LOC105603886	27.7946	-7.43996	1.35411	-5.49434	3.92e-08	1.17e-06
pitutary_down	LOC101106619	27.8095	-7.44211	2.02336	-3.6781	0.000234977	0.00437735
pitutary_down	CCM2L	27.8269	-7.44638	1.23067	-6.05065	1.44e-09	5.27e-08
pitutary_down	LOC105604903	27.9082	-7.44662	1.21909	-6.10835	1.01e-09	3.77e-08
pitutary_down	LOC106991753	27.9185	-7.4473	1.61266	-4.61803	3.87e-06	9.06e-05
pitutary_down	LOC105615015	28.1133	-7.45487	1.15985	-6.42746	1.3e-10	5.72e-09
pitutary_down	LOC101115256	28.232	-7.46237	1.27691	-5.84407	5.09e-09	1.71e-07
pitutary_down	LOC105603027	28.3097	-7.4659	1.12712	-6.62387	3.5e-11	1.68e-09
pitutary_down	LOC105605163	28.3856	-7.46633	1.12437	-6.64048	3.13e-11	1.52e-09
pitutary_down	LOC105604913	28.3427	-7.46928	1.50546	-4.96147	7e-07	1.79e-05
pitutary_down	LOC101118066	28.2943	-7.47136	1.47987	-5.04867	4.45e-07	1.17e-05
pitutary_down	LOC105605952	28.3044	-7.47187	1.21247	-6.16252	7.16e-10	2.73e-08
pitutary_down	LOC101111829	28.3983	-7.47198	1.23227	-6.06357	1.33e-09	4.9e-08
pitutary_down	LOC106991204	28.4429	-7.47498	1.78362	-4.1909	2.78e-05	0.000588818
pitutary_down	LOC105610112	28.582	-7.48025	1.32862	-5.63008	1.8e-08	5.52e-07
pitutary_down	LOC106991658	28.6423	-7.48602	1.16691	-6.41526	1.41e-10	6.16e-09
pitutary_down	SYT10	28.7139	-7.48947	1.29177	-5.79785	6.72e-09	2.22e-07
pitutary_down	LOC105603275	28.7542	-7.49004	1.18244	-6.33441	2.38e-10	9.85e-09
pitutary_down	LOC105616605	28.7822	-7.49078	1.29384	-5.78959	7.06e-09	2.33e-07
pitutary_down	SCN4B	28.7417	-7.49105	2.48291	-3.01705	0.00255249	0.0389695
pitutary_down	LOC105603529	28.6862	-7.49273	1.20782	-6.20354	5.52e-10	2.17e-08
pitutary_down	GUCA1B	28.9225	-7.50109	1.09646	-6.84116	7.86e-12	4.27e-10
pitutary_down	LOC105603157	28.9406	-7.50251	1.33268	-5.62965	1.81e-08	5.53e-07
pitutary_down	FAM169B	28.9613	-7.50303	1.77075	-4.23719	2.26e-05	0.00048516
pitutary_down	LOC101116180	29.1587	-7.51207	1.13819	-6.60003	4.11e-11	1.95e-09
pitutary_down	LOC105612025	29.184	-7.5139	1.30079	-5.77641	7.63e-09	2.5e-07
pitutary_down	LOC105605468	29.1853	-7.51403	1.22591	-6.12937	8.82e-10	3.34e-08
pitutary_down	LOC101119651	29.3586	-7.51789	1.21684	-6.17822	6.48e-10	2.5e-08
pitutary_down	LOC106991151	29.3836	-7.52363	1.2619	-5.96212	2.49e-09	8.84e-08
pitutary_down	LOC106990176	29.4497	-7.52726	1.75017	-4.30088	1.7e-05	0.000371811
pitutary_down	LOC105615494	29.5345	-7.53013	1.11282	-6.76672	1.32e-11	6.76e-10
pitutary_down	SGCZ	29.5531	-7.53444	1.2741	-5.91356	3.35e-09	1.16e-07
pitutary_down	LOC105603379	29.7262	-7.53444	1.1421	-6.597	4.2e-11	1.99e-09
pitutary_down	LOC101120655	29.7959	-7.53936	1.33584	-5.6439	1.66e-08	5.13e-07
pitutary_down	LOC105616811	29.8784	-7.54498	1.18028	-6.39254	1.63e-10	7.05e-09
pitutary_down	C19H3orf35	29.9022	-7.54511	1.28878	-5.85444	4.79e-09	1.61e-07
pitutary_down	LOC105604363	30.0431	-7.55132	1.35471	-5.57414	2.49e-08	7.51e-07
pitutary_down	LOC101116404	30.0407	-7.55186	1.3055	-5.78465	7.27e-09	2.39e-07
pitutary_down	LOC105609964	30.0573	-7.55508	1.28348	-5.88641	3.95e-09	1.36e-07
pitutary_down	MMP7	30.1866	-7.55788	1.3234	-5.71094	1.12e-08	3.57e-07
pitutary_down	LOC106991239	30.1179	-7.55937	1.72118	-4.39198	1.12e-05	0.000249138
pitutary_down	PRR16	30.1561	-7.56046	1.75319	-4.31239	1.61e-05	0.000353647
pitutary_down	PARPBP	30.1161	-7.5634	1.15664	-6.53912	6.19e-11	2.86e-09
pitutary_down	LOC105604841	30.3846	-7.56764	1.22112	-6.19727	5.75e-10	2.25e-08
pitutary_down	LOC106991088	30.3115	-7.56839	1.16857	-6.47662	9.38e-11	4.2e-09
pitutary_down	LOC105616078	30.4865	-7.57451	1.1819	-6.40877	1.47e-10	6.41e-09
pitutary_down	LOC106991509	30.5272	-7.57907	1.65758	-4.57237	4.82e-06	0.000111273
pitutary_down	LOC105605438	30.7521	-7.58596	1.21893	-6.22344	4.86e-10	1.94e-08
pitutary_down	LOC105614718	30.7774	-7.58989	1.68236	-4.51145	6.44e-06	0.000146301
pitutary_down	LOC105604513	30.919	-7.59103	1.12829	-6.72789	1.72e-11	8.74e-10
pitutary_down	LOC105611842	31.0408	-7.59833	1.0436	-7.28091	3.32e-13	2.34e-11
pitutary_down	LOC105610281	31.0794	-7.60043	1.27559	-5.95834	2.55e-09	9.03e-08
pitutary_down	LOC106991410	30.9763	-7.60255	1.13884	-6.67572	2.46e-11	1.22e-09
pitutary_down	LOC101119791	31.2691	-7.61053	1.45211	-5.24102	1.6e-07	4.44e-06
pitutary_down	LOC101111339	31.2904	-7.61166	1.28928	-5.9038	3.55e-09	1.23e-07
pitutary_down	HES7	31.311	-7.61856	1.12786	-6.75491	1.43e-11	7.31e-10
pitutary_down	PSMA8	31.6577	-7.62643	1.0481	-7.27641	3.43e-13	2.39e-11
pitutary_down	PNMAL2	31.8045	-7.64184	1.0471	-7.29812	2.92e-13	2.07e-11
pitutary_down	SERPINA10	31.9254	-7.64211	1.41145	-5.41439	6.15e-08	1.78e-06
pitutary_down	LOC105606957	31.8849	-7.6446	1.18424	-6.4553	1.08e-10	4.81e-09
pitutary_down	LOC101101960	32.0814	-7.64587	1.20282	-6.35661	2.06e-10	8.61e-09
pitutary_down	LOC105604292	32.0779	-7.64879	1.75273	-4.36393	1.28e-05	0.000282236
pitutary_down	LOC101108075	32.0615	-7.65166	1.29115	-5.92625	3.1e-09	1.08e-07
pitutary_down	LOC105611997	32.1653	-7.65622	1.21175	-6.3183	2.64e-10	1.09e-08
pitutary_down	LOC105603288	32.3174	-7.65836	1.3482	-5.68043	1.34e-08	4.19e-07
pitutary_down	CEACAM20	32.2659	-7.65893	1.797	-4.26206	2.03e-05	0.000436727
pitutary_down	LOC101112996	32.4348	-7.6599	1.12727	-6.79509	1.08e-11	5.68e-10
pitutary_down	LOC105602808	32.4081	-7.66	1.16368	-6.58258	4.62e-11	2.16e-09
pitutary_down	LOC105611544	32.5642	-7.66744	1.16734	-6.56831	5.09e-11	2.37e-09
pitutary_down	LOC106991395	32.5911	-7.6704	1.19092	-6.44075	1.19e-10	5.27e-09
pitutary_down	LOC105616638	32.6111	-7.67567	1.05606	-7.26821	3.64e-13	2.52e-11
pitutary_down	LOC105605618	32.6975	-7.67584	1.39861	-5.4882	4.06e-08	1.21e-06
pitutary_down	LOC105607938	32.7359	-7.67737	1.29261	-5.93942	2.86e-09	1.01e-07
pitutary_down	LOC105602300	32.9716	-7.68493	1.17586	-6.53559	6.34e-11	2.91e-09
pitutary_down	LOC101111514	33.0024	-7.68773	1.33716	-5.7493	8.96e-09	2.88e-07
pitutary_down	LOC105615666	33.2175	-7.69587	1.2335	-6.23907	4.4e-10	1.77e-08
pitutary_down	GOLT1A	33.1518	-7.699	1.5998	-4.81248	1.49e-06	3.67e-05
pitutary_down	LOC105608654	33.3466	-7.70263	1.13704	-6.77426	1.25e-11	6.45e-10
pitutary_down	XDH	33.3274	-7.704	2.52527	-3.05076	0.00228261	0.0351859
pitutary_down	ZDBF2	33.3622	-7.70626	1.86576	-4.13036	3.62e-05	0.000756071
pitutary_down	LOC105602493	33.5125	-7.71123	1.21262	-6.35917	2.03e-10	8.5e-09
pitutary_down	STAB2	33.578	-7.7129	1.29475	-5.95707	2.57e-09	9.08e-08
pitutary_down	LTK	33.5706	-7.71441	1.41028	-5.47012	4.5e-08	1.32e-06
pitutary_down	TMC2	33.6459	-7.71615	1.20591	-6.39862	1.57e-10	6.81e-09
pitutary_down	LOC105611364	33.675	-7.71687	1.16946	-6.59868	4.15e-11	1.97e-09
pitutary_down	LOC105602273	33.7263	-7.71911	1.3555	-5.69467	1.24e-08	3.88e-07
pitutary_down	LOC105611657	33.7189	-7.71971	1.80096	-4.28644	1.82e-05	0.000394873
pitutary_down	LOC105603538	33.7968	-7.72471	1.12751	-6.85111	7.33e-12	4.01e-10
pitutary_down	ATP6V1B1	33.85	-7.72481	1.5369	-5.02622	5e-07	1.3e-05
pitutary_down	LOC105603597	33.9083	-7.72512	1.1346	-6.80867	9.85e-12	5.23e-10
pitutary_down	LOC101110913	33.9036	-7.72827	1.18238	-6.53623	6.31e-11	2.9e-09
pitutary_down	LOC105605961	34.1675	-7.74032	2.40916	-3.21287	0.00131414	0.0212854
pitutary_down	LOC105607660	34.2329	-7.74061	1.21219	-6.38567	1.71e-10	7.32e-09
pitutary_down	LOC105615611	34.176	-7.7429	1.05667	-7.32763	2.34e-13	1.71e-11
pitutary_down	LOC101102377	34.2684	-7.74631	1.16039	-6.67563	2.46e-11	1.22e-09
pitutary_down	LOC106990151	34.5334	-7.75355	1.32314	-5.85997	4.63e-09	1.56e-07
pitutary_down	LOC105616525	34.585	-7.7559	1.2515	-6.19729	5.74e-10	2.25e-08
pitutary_down	CCDC180	34.5677	-7.75815	1.21382	-6.39153	1.64e-10	7.08e-09
pitutary_down	LOC105606462	34.6277	-7.76082	1.13156	-6.85854	6.96e-12	3.84e-10
pitutary_down	LOC106991907	34.5489	-7.76283	1.06803	-7.26838	3.64e-13	2.52e-11
pitutary_down	LOC101113632	34.859	-7.76739	1.1165	-6.95692	3.48e-12	2.02e-10
pitutary_down	LOC105615639	34.8093	-7.76816	1.21049	-6.41738	1.39e-10	6.08e-09
pitutary_down	WNT8B	35.1573	-7.77792	1.1469	-6.7817	1.19e-11	6.16e-10
pitutary_down	LOC105605365	35.0836	-7.7787	1.13473	-6.85513	7.12e-12	3.92e-10
pitutary_down	MIR377	35.1395	-7.78043	1.09228	-7.12311	1.06e-12	6.85e-11
pitutary_down	LOC105605148	35.1774	-7.78114	1.18136	-6.58659	4.5e-11	2.12e-09
pitutary_down	VWA3A	35.3227	-7.78762	1.15116	-6.76499	1.33e-11	6.83e-10
pitutary_down	LOC105610205	35.5227	-7.7963	1.23254	-6.3254	2.53e-10	1.04e-08
pitutary_down	LOC105607939	35.5869	-7.79665	1.32471	-5.88556	3.97e-09	1.36e-07
pitutary_down	LOC106990943	35.6407	-7.80048	1.83022	-4.26204	2.03e-05	0.000436727
pitutary_down	LOC105604893	35.7563	-7.80318	1.14364	-6.82313	8.91e-12	4.78e-10
pitutary_down	LOC105604605	35.7555	-7.80377	1.14276	-6.8289	8.56e-12	4.63e-10
pitutary_down	LOC106991322	35.8078	-7.80464	1.21828	-6.40629	1.49e-10	6.5e-09
pitutary_down	LOC105603546	35.8742	-7.80854	1.18504	-6.58929	4.42e-11	2.08e-09
pitutary_down	LOC105603431	35.8436	-7.8086	1.22559	-6.37129	1.87e-10	7.97e-09
pitutary_down	LOC105605085	35.8853	-7.80864	1.23999	-6.29734	3.03e-10	1.24e-08
pitutary_down	LOC105616041	35.9562	-7.81346	1.18772	-6.57856	4.75e-11	2.22e-09
pitutary_down	LOC105602917	35.8481	-7.81347	1.22146	-6.39682	1.59e-10	6.88e-09
pitutary_down	LOC105602454	36.2365	-7.82222	1.11262	-7.03045	2.06e-12	1.26e-10
pitutary_down	LOC105612978	36.2286	-7.82629	1.10483	-7.08371	1.4e-12	8.88e-11
pitutary_down	PRSS48	36.4698	-7.83418	1.23234	-6.35714	2.06e-10	8.6e-09
pitutary_down	LOC105604692	36.4797	-7.83481	2.56016	-3.06028	0.00221131	0.0342285
pitutary_down	LOC105615443	36.5567	-7.83701	1.2636	-6.2021	5.57e-10	2.19e-08
pitutary_down	LOC105615447	36.682	-7.83863	1.06087	-7.38885	1.48e-13	1.13e-11
pitutary_down	LOC101107872	36.6489	-7.8418	2.5889	-3.02901	0.00245359	0.0375623
pitutary_down	PSPN	36.602	-7.84304	1.12489	-6.97226	3.12e-12	1.83e-10
pitutary_down	LOC105615532	36.7705	-7.84558	1.30145	-6.02833	1.66e-09	5.99e-08
pitutary_down	LOC101116717	36.9704	-7.8518	1.16924	-6.71533	1.88e-11	9.42e-10
pitutary_down	RBP3	37.0522	-7.85685	1.13217	-6.93963	3.93e-12	2.26e-10
pitutary_down	OXTR	37.2667	-7.8638	1.43682	-5.47307	4.42e-08	1.3e-06
pitutary_down	LOC106991879	37.5699	-7.87518	1.26436	-6.22859	4.71e-10	1.88e-08
pitutary_down	OPN1SW	37.5798	-7.87624	1.1775	-6.68895	2.25e-11	1.12e-09
pitutary_down	LOC105615402	37.7277	-7.88058	1.14858	-6.86114	6.83e-12	3.78e-10
pitutary_down	LOC105606741	37.6798	-7.88134	1.17365	-6.71526	1.88e-11	9.42e-10
pitutary_down	CTRC	37.8174	-7.88923	1.2763	-6.18135	6.36e-10	2.46e-08
pitutary_down	LOC105602277	38.2644	-7.90396	1.1847	-6.67171	2.53e-11	1.24e-09
pitutary_down	LOC105602158	38.4155	-7.90561	1.07611	-7.34645	2.04e-13	1.51e-11
pitutary_down	LOC101114146	38.3789	-7.90656	1.16115	-6.80923	9.81e-12	5.22e-10
pitutary_down	LOC105607312	38.4111	-7.90817	1.47321	-5.368	7.96e-08	2.28e-06
pitutary_down	LOC105606201	38.3777	-7.90838	1.07731	-7.34089	2.12e-13	1.56e-11
pitutary_down	LOC105608822	38.4239	-7.90874	1.25635	-6.29501	3.07e-10	1.26e-08
pitutary_down	LOC106990624	38.3754	-7.90964	1.05166	-7.52109	5.43e-14	4.53e-12
pitutary_down	LOC105607263	38.5273	-7.9106	1.20106	-6.58633	4.51e-11	2.12e-09
pitutary_down	PAPPA	38.7916	-7.92109	1.13502	-6.9788	2.98e-12	1.76e-10
pitutary_down	LOC105606081	38.7952	-7.92416	1.20377	-6.58279	4.62e-11	2.16e-09
pitutary_down	LOC106991321	38.8545	-7.92628	1.26692	-6.25633	3.94e-10	1.59e-08
pitutary_down	LOC105604588	38.9891	-7.92876	1.16581	-6.80105	1.04e-11	5.48e-10
pitutary_down	LOC105610618	39.0642	-7.92894	1.08457	-7.31068	2.66e-13	1.91e-11
pitutary_down	LOC106990860	39.0825	-7.93207	1.26712	-6.25993	3.85e-10	1.56e-08
pitutary_down	C15H11orf65	39.133	-7.93442	1.11765	-7.09919	1.25e-12	8e-11
pitutary_down	LOC105609965	39.2379	-7.94023	1.41359	-5.61705	1.94e-08	5.92e-07
pitutary_down	LOC106990500	39.447	-7.94651	1.30766	-6.07687	1.23e-09	4.54e-08
pitutary_down	LOC101104325	39.4386	-7.94667	1.0847	-7.32617	2.37e-13	1.72e-11
pitutary_down	LOC105610770	39.495	-7.9492	1.40758	-5.64742	1.63e-08	5.03e-07
pitutary_down	LOC105615775	39.6784	-7.95354	1.14776	-6.9296	4.22e-12	2.4e-10
pitutary_down	LOC106991311	39.7146	-7.95633	1.34518	-5.91469	3.32e-09	1.16e-07
pitutary_down	LOC105611802	39.8206	-7.95944	1.20493	-6.60575	3.96e-11	1.88e-09
pitutary_down	LOC101121288	39.9833	-7.96499	1.16265	-6.85071	7.35e-12	4.01e-10
pitutary_down	LOC105616209	39.9745	-7.96582	1.28577	-6.19539	5.81e-10	2.27e-08
pitutary_down	LOC105610591	40.2141	-7.97099	1.09856	-7.25585	3.99e-13	2.74e-11
pitutary_down	LOC105609308	40.4231	-7.98035	1.2832	-6.21912	5e-10	1.99e-08
pitutary_down	LOC105604553	40.491	-7.98214	1.12348	-7.10486	1.2e-12	7.73e-11
pitutary_down	LOC105615267	40.4896	-7.98458	1.2745	-6.26486	3.73e-10	1.51e-08
pitutary_down	CACNA1I	40.4812	-7.98492	2.31099	-3.4552	0.000549892	0.00957318
pitutary_down	LOC106990725	40.6123	-7.9851	1.05724	-7.5528	4.26e-14	3.59e-12
pitutary_down	LOC105611299	40.6507	-7.98782	1.17089	-6.82201	8.98e-12	4.81e-10
pitutary_down	LOC105606243	40.6299	-7.98814	1.17231	-6.81399	9.49e-12	5.06e-10
pitutary_down	LOC105614885	40.719	-7.99463	1.67192	-4.7817	1.74e-06	4.25e-05
pitutary_down	LOC105602346	40.8087	-7.99634	1.17828	-6.78646	1.15e-11	6e-10
pitutary_down	LOC105608196	40.7721	-7.99881	1.14056	-7.01309	2.33e-12	1.41e-10
pitutary_down	LOC105603186	41.0247	-8.00267	1.33407	-5.9987	1.99e-09	7.13e-08
pitutary_down	LOC101103955	41.0309	-8.00343	1.12742	-7.09886	1.26e-12	8e-11
pitutary_down	LOC105607956	41.042	-8.00361	1.41089	-5.67274	1.41e-08	4.37e-07
pitutary_down	LOC106991924	41.1134	-8.00623	1.28413	-6.23475	4.52e-10	1.81e-08
pitutary_down	GRIK1	41.0649	-8.0065	1.87328	-4.27405	1.92e-05	0.000415448
pitutary_down	LOC105615566	41.3605	-8.01768	1.22833	-6.52733	6.7e-11	3.05e-09
pitutary_down	HRK	41.5511	-8.02163	1.13963	-7.0388	1.94e-12	1.2e-10
pitutary_down	LOC105607966	41.6548	-8.02468	1.18433	-6.7757	1.24e-11	6.4e-10
pitutary_down	LOC106990720	41.7832	-8.02839	1.2351	-6.50017	8.02e-11	3.63e-09
pitutary_down	LOC105615066	41.916	-8.03349	1.383	-5.80876	6.29e-09	2.09e-07
pitutary_down	EPYC	41.9587	-8.03505	1.59691	-5.03162	4.86e-07	1.27e-05
pitutary_down	LOC105615823	42.1197	-8.04204	1.26552	-6.35472	2.09e-10	8.69e-09
pitutary_down	CT83	42.0602	-8.04382	1.0789	-7.4556	8.95e-14	7.19e-12
pitutary_down	LOC105612186	42.2278	-8.04386	1.50336	-5.35059	8.77e-08	2.51e-06
pitutary_down	MTNR1A	42.2202	-8.04633	2.42042	-3.32435	0.000886247	0.0148057
pitutary_down	LOC106991670	42.4695	-8.05274	1.28312	-6.27592	3.48e-10	1.41e-08
pitutary_down	KLHL10	42.7534	-8.06262	1.10328	-7.30789	2.71e-13	1.94e-11
pitutary_down	LOC106990929	42.8096	-8.06777	1.28382	-6.2842	3.3e-10	1.34e-08
pitutary_down	LOC105606534	43.1013	-8.07402	1.20575	-6.69624	2.14e-11	1.07e-09
pitutary_down	LOC105613503	43.2192	-8.07834	1.15642	-6.98564	2.84e-12	1.68e-10
pitutary_down	LOC105602600	43.3019	-8.08213	1.76664	-4.57486	4.77e-06	0.000110073
pitutary_down	CCDC33	43.2522	-8.08382	1.14754	-7.04446	1.86e-12	1.15e-10
pitutary_down	LOC105616622	43.502	-8.08455	1.08859	-7.42663	1.11e-13	8.76e-12
pitutary_down	LOC106991126	43.4788	-8.08485	1.22152	-6.61869	3.62e-11	1.73e-09
pitutary_down	LOC105612323	43.5031	-8.0875	1.30332	-6.20531	5.46e-10	2.15e-08
pitutary_down	FAM24A	43.6401	-8.09126	1.19012	-6.79867	1.06e-11	5.55e-10
pitutary_down	LOC105603578	43.8349	-8.09865	1.20528	-6.71931	1.83e-11	9.21e-10
pitutary_down	LOC105616511	44.013	-8.1028	1.1867	-6.82803	8.61e-12	4.63e-10
pitutary_down	LOC105604109	44.3312	-8.11475	1.09966	-7.37932	1.59e-13	1.2e-11
pitutary_down	LOC105615310	44.5508	-8.12033	1.15672	-7.02012	2.22e-12	1.35e-10
pitutary_down	LOC105612696	44.4753	-8.12049	1.46293	-5.55083	2.84e-08	8.57e-07
pitutary_down	LOC105605591	44.4605	-8.12079	1.40398	-5.78412	7.29e-09	2.39e-07
pitutary_down	LOC105615410	44.5565	-8.12135	1.31896	-6.15741	7.39e-10	2.82e-08
pitutary_down	LOC106990959	44.5306	-8.12135	1.22807	-6.61311	3.76e-11	1.8e-09
pitutary_down	LOC105604441	44.6191	-8.12531	1.28	-6.34791	2.18e-10	9.06e-09
pitutary_down	LOC105605470	44.7429	-8.12829	1.39482	-5.82748	5.63e-09	1.88e-07
pitutary_down	LOC105606471	44.8101	-8.13009	1.30836	-6.21395	5.17e-10	2.05e-08
pitutary_down	LOC105612392	44.9589	-8.133	1.13419	-7.17074	7.46e-13	4.91e-11
pitutary_down	LOC105608688	44.9632	-8.13493	1.31549	-6.18395	6.25e-10	2.42e-08
pitutary_down	LOC105612294	45.0306	-8.13895	1.32404	-6.14706	7.89e-10	3e-08
pitutary_down	LOC105612974	45.1347	-8.14216	1.22897	-6.62518	3.47e-11	1.67e-09
pitutary_down	LOC106991360	45.2804	-8.14469	1.32031	-6.16878	6.88e-10	2.64e-08
pitutary_down	LOC105606701	45.4438	-8.15166	1.90489	-4.27934	1.87e-05	0.000406099
pitutary_down	LOC105609888	45.7612	-8.16017	1.19646	-6.82027	9.09e-12	4.86e-10
pitutary_down	LOC106990552	45.7662	-8.16027	1.33171	-6.12767	8.92e-10	3.37e-08
pitutary_down	LOC105605935	45.7239	-8.1609	1.75935	-4.63857	3.51e-06	8.26e-05
pitutary_down	LOC105603820	45.9524	-8.16551	1.27682	-6.39522	1.6e-10	6.94e-09
pitutary_down	LOC101104671	45.9693	-8.16925	1.53506	-5.32177	1.03e-07	2.94e-06
pitutary_down	LOC105609703	46.1821	-8.17501	1.80193	-4.53681	5.71e-06	0.000130702
pitutary_down	LOC106990618	46.3596	-8.17868	1.27718	-6.40372	1.52e-10	6.6e-09
pitutary_down	LOC105608948	46.8075	-8.19403	1.15738	-7.07982	1.44e-12	9.11e-11
pitutary_down	LOC105613472	46.931	-8.19901	1.16687	-7.0265	2.12e-12	1.29e-10
pitutary_down	LOC105608236	47.0666	-8.20027	1.28845	-6.36442	1.96e-10	8.26e-09
pitutary_down	LOC106991386	47.1085	-8.20366	1.74098	-4.7121	2.45e-06	5.88e-05
pitutary_down	LOC101111417	47.2137	-8.20639	1.28921	-6.36545	1.95e-10	8.22e-09
pitutary_down	LOC105611746	47.3245	-8.20792	1.25657	-6.53199	6.49e-11	2.97e-09
pitutary_down	LOC105608845	47.4093	-8.21069	1.07455	-7.64103	2.15e-14	1.93e-12
pitutary_down	LOC105615486	47.4255	-8.21129	1.23279	-6.66074	2.72e-11	1.34e-09
pitutary_down	LOC101106235	47.4576	-8.21396	1.13536	-7.23467	4.67e-13	3.19e-11
pitutary_down	LOC105603209	47.484	-8.21414	1.17814	-6.97214	3.12e-12	1.83e-10
pitutary_down	LOC101107586	47.5562	-8.21761	1.73028	-4.74929	2.04e-06	4.95e-05
pitutary_down	LOC105615624	47.6788	-8.21906	1.10586	-7.43226	1.07e-13	8.44e-12
pitutary_down	PLA2G4F	47.7352	-8.22153	1.51021	-5.44396	5.21e-08	1.52e-06
pitutary_down	LOC106991177	48.1147	-8.23255	1.06594	-7.72326	1.13e-14	1.06e-12
pitutary_down	KCNK9	48.1711	-8.23611	1.39691	-5.89596	3.73e-09	1.28e-07
pitutary_down	LOC105615891	48.2207	-8.23698	1.81294	-4.54344	5.53e-06	0.000127179
pitutary_down	LOC105605133	48.3737	-8.24026	1.49167	-5.52418	3.31e-08	9.91e-07
pitutary_down	LOC105615953	48.4518	-8.24332	1.14395	-7.20603	5.76e-13	3.88e-11
pitutary_down	LOC106990435	48.5052	-8.24535	1.16823	-7.058	1.69e-12	1.05e-10
pitutary_down	LOC105609553	48.5767	-8.24572	1.29732	-6.35597	2.07e-10	8.63e-09
pitutary_down	TTC34	48.5357	-8.24963	1.17719	-7.00788	2.42e-12	1.45e-10
pitutary_down	LOC105608313	48.7533	-8.25059	1.16426	-7.08658	1.37e-12	8.72e-11
pitutary_down	LOC101117707	48.6697	-8.2531	1.23493	-6.68307	2.34e-11	1.16e-09
pitutary_down	LOC106991870	48.9128	-8.25467	1.13254	-7.28864	3.13e-13	2.21e-11
pitutary_down	LOC105604555	49.4289	-8.27117	1.29931	-6.36583	1.94e-10	8.22e-09
pitutary_down	LOC105616590	49.5346	-8.27736	1.4976	-5.52708	3.26e-08	9.78e-07
pitutary_down	LOC106991716	49.6401	-8.27868	1.24979	-6.62404	3.5e-11	1.68e-09
pitutary_down	LOC105608475	49.7454	-8.27956	1.20834	-6.85203	7.28e-12	4e-10
pitutary_down	LOC105603240	50.0895	-8.29101	1.36041	-6.09447	1.1e-09	4.1e-08
pitutary_down	LOC105605248	50.2196	-8.2941	1.12818	-7.35176	1.96e-13	1.45e-11
pitutary_down	LOC105603197	50.1202	-8.29488	1.19932	-6.91631	4.64e-12	2.62e-10
pitutary_down	SPATA12	50.2298	-8.29547	1.16785	-7.1032	1.22e-12	7.8e-11
pitutary_down	LOC105611045	50.3471	-8.29748	1.13684	-7.29871	2.91e-13	2.07e-11
pitutary_down	CD101	50.2203	-8.2985	1.20808	-6.86914	6.46e-12	3.59e-10
pitutary_down	LOC106991160	50.4333	-8.2999	1.27935	-6.48759	8.72e-11	3.93e-09
pitutary_down	LOC105616201	50.4371	-8.30017	1.24882	-6.64641	3e-11	1.46e-09
pitutary_down	LOC105609763	50.5338	-8.30436	1.3871	-5.98683	2.14e-09	7.62e-08
pitutary_down	LOC105615485	50.54	-8.30534	1.46137	-5.68326	1.32e-08	4.13e-07
pitutary_down	LOC105602529	50.5605	-8.30553	1.8054	-4.60038	4.22e-06	9.83e-05
pitutary_down	LOC105602516	50.6201	-8.30574	1.24871	-6.65145	2.9e-11	1.42e-09
pitutary_down	LOC105609017	50.6017	-8.30636	1.2868	-6.45506	1.08e-10	4.81e-09
pitutary_down	LOC105604742	50.6567	-8.30646	1.23225	-6.74086	1.57e-11	8.03e-10
pitutary_down	FAXDC2	50.6797	-8.30827	1.1934	-6.96185	3.36e-12	1.96e-10
pitutary_down	LOC105615926	50.7208	-8.31067	1.06113	-7.83194	4.8e-15	4.88e-13
pitutary_down	LOC106991491	51.1022	-8.31921	1.24662	-6.67343	2.5e-11	1.23e-09
pitutary_down	LOC105616675	51.141	-8.32041	1.22358	-6.80008	1.05e-11	5.51e-10
pitutary_down	LOC105616707	51.3536	-8.32759	1.27638	-6.52437	6.83e-11	3.11e-09
pitutary_down	LOC105615815	51.4777	-8.33008	1.36325	-6.11046	9.93e-10	3.73e-08
pitutary_down	LOC105610834	51.4804	-8.33032	1.4003	-5.94894	2.7e-09	9.52e-08
pitutary_down	LOC106991209	51.6361	-8.3343	1.31058	-6.35923	2.03e-10	8.5e-09
pitutary_down	LOC105616073	51.6172	-8.33461	1.21761	-6.84504	7.65e-12	4.17e-10
pitutary_down	LOC106991745	51.6294	-8.33536	1.30747	-6.37516	1.83e-10	7.81e-09
pitutary_down	LOC101117862	51.6498	-8.33743	1.13521	-7.34441	2.07e-13	1.52e-11
pitutary_down	TRIM67	52.0372	-8.34736	1.24501	-6.70466	2.02e-11	1.01e-09
pitutary_down	LOC105610519	52.2447	-8.35126	1.20263	-6.94419	3.81e-12	2.19e-10
pitutary_down	LOC105608773	52.2777	-8.35159	1.18805	-7.02966	2.07e-12	1.27e-10
pitutary_down	LOC106991696	52.232	-8.35162	1.11777	-7.47166	7.92e-14	6.46e-12
pitutary_down	LOC105610530	52.2542	-8.3519	1.21399	-6.87969	6e-12	3.37e-10
pitutary_down	LOC106991680	52.5856	-8.361	1.24946	-6.69168	2.21e-11	1.1e-09
pitutary_down	LOC105610091	52.628	-8.36136	1.18517	-7.05501	1.73e-12	1.07e-10
pitutary_down	LOC101108137	52.8009	-8.36867	2.60659	-3.21059	0.00132465	0.0214401
pitutary_down	LOC105616817	52.9236	-8.36946	1.1165	-7.49613	6.57e-14	5.46e-12
pitutary_down	LOC105615687	52.991	-8.37219	1.17755	-7.10985	1.16e-12	7.5e-11
pitutary_down	LOC105606681	53.2406	-8.37902	1.30271	-6.43198	1.26e-10	5.56e-09
pitutary_down	LOC105602780	53.2622	-8.38229	1.12943	-7.42168	1.16e-13	9.06e-12
pitutary_down	LOC101123268	53.8096	-8.39562	1.13176	-7.41817	1.19e-13	9.27e-12
pitutary_down	LOC105607831	53.8324	-8.39582	1.18146	-7.10631	1.19e-12	7.67e-11
pitutary_down	LOC105607934	54.0742	-8.40111	1.10745	-7.58597	3.3e-14	2.86e-12
pitutary_down	LOC106991328	54.0821	-8.40129	1.23868	-6.78246	1.18e-11	6.15e-10
pitutary_down	LOC105609120	54.2573	-8.40752	1.23129	-6.82824	8.6e-12	4.63e-10
pitutary_down	LOC105605403	54.3541	-8.40839	1.17366	-7.16423	7.82e-13	5.12e-11
pitutary_down	LOC101104669	54.5978	-8.41707	1.09722	-7.67127	1.7e-14	1.55e-12
pitutary_down	KCNJ10	54.8243	-8.42637	1.0713	-7.86557	3.67e-15	3.85e-13
pitutary_down	LOC105602940	55.0378	-8.42654	1.13023	-7.45562	8.94e-14	7.19e-12
pitutary_down	LOC105616526	54.9927	-8.43127	1.06188	-7.93993	2.02e-15	2.25e-13
pitutary_down	LOC106991698	55.3686	-8.43482	1.305	-6.46348	1.02e-10	4.57e-09
pitutary_down	LOC105604951	55.45	-8.43591	1.11932	-7.53663	4.82e-14	4.03e-12
pitutary_down	LOC105611776	55.4849	-8.43949	1.142	-7.39009	1.47e-13	1.13e-11
pitutary_down	LOC105602839	55.676	-8.44473	1.34353	-6.28548	3.27e-10	1.33e-08
pitutary_down	CPLX4	55.8154	-8.44538	1.13068	-7.46926	8.06e-14	6.55e-12
pitutary_down	LOC106991349	55.7642	-8.44628	1.31281	-6.43373	1.25e-10	5.51e-09
pitutary_down	OMP	55.7894	-8.45074	1.11099	-7.60651	2.82e-14	2.47e-12
pitutary_down	LOC106992038	55.9913	-8.45252	1.10303	-7.66297	1.82e-14	1.64e-12
pitutary_down	LOC105605134	56.4135	-8.46207	1.21316	-6.97525	3.05e-12	1.8e-10
pitutary_down	LOC105611648	56.4946	-8.46408	1.25823	-6.72696	1.73e-11	8.77e-10
pitutary_down	LOC101109851	56.5139	-8.46863	1.2114	-6.99077	2.73e-12	1.63e-10
pitutary_down	LOC105603095	56.9822	-8.4767	1.16152	-7.29794	2.92e-13	2.07e-11
pitutary_down	LOC106991675	57.0185	-8.47784	1.44076	-5.88427	4e-09	1.37e-07
pitutary_down	LOC105602924	57.0647	-8.48032	1.78529	-4.75012	2.03e-06	4.93e-05
pitutary_down	LOC105609329	57.2157	-8.48377	1.49142	-5.68837	1.28e-08	4.02e-07
pitutary_down	LOC106990875	57.2503	-8.48382	1.37035	-6.19098	5.98e-10	2.33e-08
pitutary_down	LOC101115778	57.2849	-8.4859	2.02897	-4.18236	2.88e-05	0.000609639
pitutary_down	LOC105605209	57.3839	-8.48761	1.30759	-6.49104	8.52e-11	3.85e-09
pitutary_down	LOC106991535	57.9086	-8.49925	1.17226	-7.25033	4.16e-13	2.85e-11
pitutary_down	LOC105604022	58.1936	-8.50845	2.11194	-4.02874	5.61e-05	0.00113868
pitutary_down	GALNT8	58.1869	-8.50879	1.21392	-7.00934	2.39e-12	1.45e-10
pitutary_down	LOC105611620	58.2829	-8.5099	1.21249	-7.01854	2.24e-12	1.36e-10
pitutary_down	PLA2G2E	58.3085	-8.51053	1.45369	-5.85443	4.79e-09	1.61e-07
pitutary_down	GDF5	58.3221	-8.51061	1.04577	-8.13812	4.01e-16	5.4e-14
pitutary_down	LOC105608568	58.566	-8.51478	1.05854	-8.04387	8.7e-16	1.06e-13
pitutary_down	LOC105605175	59.0493	-8.52698	1.11394	-7.65481	1.94e-14	1.74e-12
pitutary_down	LOC105610625	58.9802	-8.52869	1.36813	-6.23382	4.55e-10	1.82e-08
pitutary_down	LOC105616217	59.0799	-8.5298	1.30485	-6.537	6.28e-11	2.89e-09
pitutary_down	LOC101121905	59.1029	-8.53038	1.16031	-7.3518	1.96e-13	1.45e-11
pitutary_down	FAM135B	59.1003	-8.53164	1.55548	-5.48489	4.14e-08	1.23e-06
pitutary_down	LOC105616899	59.2262	-8.53302	1.09543	-7.78963	6.72e-15	6.55e-13
pitutary_down	LOC106991248	59.2644	-8.53366	1.30506	-6.53891	6.2e-11	2.86e-09
pitutary_down	LOC106991091	59.3879	-8.53611	1.17575	-7.26011	3.87e-13	2.67e-11
pitutary_down	LOC105612579	60.0378	-8.55049	1.10947	-7.70679	1.29e-14	1.19e-12
pitutary_down	LOC105603259	60.0075	-8.55142	1.18316	-7.22761	4.92e-13	3.34e-11
pitutary_down	LOC105602054	60.3051	-8.56216	1.22256	-7.00344	2.5e-12	1.5e-10
pitutary_down	LOC106990400	60.4389	-8.56445	1.2323	-6.94998	3.65e-12	2.11e-10
pitutary_down	LOC105603960	61.0115	-8.57562	1.29179	-6.63854	3.17e-11	1.53e-09
pitutary_down	LOC105616200	61.0742	-8.57641	1.26662	-6.7711	1.28e-11	6.58e-10
pitutary_down	LOC105605157	61.2245	-8.58124	1.23236	-6.96327	3.32e-12	1.94e-10
pitutary_down	LOC105613405	61.3194	-8.58351	1.29136	-6.64687	2.99e-11	1.46e-09
pitutary_down	LOC105610928	61.39	-8.58373	1.19739	-7.1687	7.57e-13	4.97e-11
pitutary_down	LOC106990792	61.3712	-8.58433	1.39245	-6.16491	7.05e-10	2.7e-08
pitutary_down	LOC105604163	61.5784	-8.58847	1.19269	-7.20094	5.98e-13	3.99e-11
pitutary_down	LOC105606483	61.7938	-8.59542	1.11514	-7.70795	1.28e-14	1.18e-12
pitutary_down	LOC105614921	62.1247	-8.60219	1.41162	-6.09385	1.1e-09	4.11e-08
pitutary_down	SLC16A4	62.8497	-8.6191	1.08129	-7.9711	1.57e-15	1.8e-13
pitutary_down	LOC105615890	62.9228	-8.6197	1.23994	-6.95173	3.61e-12	2.09e-10
pitutary_down	AXDND1	63.0816	-8.62682	1.17712	-7.32877	2.32e-13	1.7e-11
pitutary_down	LOC105602637	63.2254	-8.62704	1.24341	-6.9382	3.97e-12	2.27e-10
pitutary_down	LOC105614833	63.442	-8.63137	1.26284	-6.83491	8.21e-12	4.45e-10
pitutary_down	LOC105609586	63.5202	-8.6324	1.099	-7.85477	4.01e-15	4.12e-13
pitutary_down	LOC105616620	63.4186	-8.63309	1.07686	-8.01693	1.08e-15	1.32e-13
pitutary_down	LOC106990945	63.6078	-8.63354	1.06299	-8.12191	4.59e-16	6.03e-14
pitutary_down	LOC105604067	63.6189	-8.63651	1.25653	-6.87331	6.27e-12	3.49e-10
pitutary_down	LOC105616279	63.7011	-8.63758	1.19616	-7.22108	5.16e-13	3.48e-11
pitutary_down	LOC105616000	63.8791	-8.64153	1.25626	-6.8788	6.04e-12	3.38e-10
pitutary_down	LOC101105258	64.1035	-8.64622	1.10043	-7.85711	3.93e-15	4.07e-13
pitutary_down	LOC105602828	64.0191	-8.64704	1.17412	-7.36472	1.78e-13	1.34e-11
pitutary_down	LOC106991515	64.1049	-8.64725	1.16286	-7.43622	1.04e-13	8.24e-12
pitutary_down	LOC105612560	64.2299	-8.64945	1.16696	-7.41194	1.24e-13	9.65e-12
pitutary_down	LOC105607932	64.3046	-8.65139	1.16717	-7.41228	1.24e-13	9.65e-12
pitutary_down	LOC105609313	64.6197	-8.65877	1.21567	-7.12262	1.06e-12	6.86e-11
pitutary_down	LOC105615035	64.9621	-8.66507	1.14031	-7.59886	2.99e-14	2.61e-12
pitutary_down	LOC105616227	65.2712	-8.67246	1.15754	-7.49214	6.78e-14	5.56e-12
pitutary_down	LOC105616792	65.3156	-8.67306	1.1397	-7.60993	2.74e-14	2.41e-12
pitutary_down	LOC105616292	66.647	-8.70515	1.26283	-6.89336	5.45e-12	3.07e-10
pitutary_down	C3H12orf71	66.8755	-8.70767	1.19613	-7.27989	3.34e-13	2.34e-11
pitutary_down	GPR22	67.1967	-8.71457	1.2691	-6.86673	6.57e-12	3.64e-10
pitutary_down	LOC105611797	67.3728	-8.71832	1.21484	-7.1765	7.15e-13	4.73e-11
pitutary_down	RSPO4	67.3905	-8.72089	1.79159	-4.86768	1.13e-06	2.81e-05
pitutary_down	OTX2	67.4247	-8.721	1.21069	-7.2033	5.88e-13	3.93e-11
pitutary_down	LOC105609802	68.023	-8.73142	1.13478	-7.69438	1.42e-14	1.3e-12
pitutary_down	LOC105607532	68.0103	-8.73238	1.24903	-6.99131	2.72e-12	1.63e-10
pitutary_down	LOC105614738	68.2187	-8.73536	1.0551	-8.27917	1.24e-16	1.98e-14
pitutary_down	LOC105605139	68.3668	-8.73976	1.05877	-8.25465	1.52e-16	2.33e-14
pitutary_down	LOC105613155	69.1241	-8.75593	1.15014	-7.61291	2.68e-14	2.37e-12
pitutary_down	LOC105604029	69.5367	-8.76453	1.26012	-6.95534	3.52e-12	2.04e-10
pitutary_down	LOC105614657	69.8224	-8.77023	1.22102	-7.18271	6.83e-13	4.53e-11
pitutary_down	MAD1L1	69.9025	-8.77292	1.07458	-8.16404	3.24e-16	4.55e-14
pitutary_down	LOC105605357	70.0688	-8.77472	1.12527	-7.7979	6.29e-15	6.22e-13
pitutary_down	LOC106990574	70.3142	-8.7793	1.12128	-7.82969	4.89e-15	4.94e-13
pitutary_down	LOC105614697	70.296	-8.78028	1.17151	-7.49482	6.64e-14	5.49e-12
pitutary_down	LOC105616569	70.6034	-8.78626	1.20695	-7.27971	3.35e-13	2.34e-11
pitutary_down	LOC106991054	70.727	-8.78888	1.19367	-7.3629	1.8e-13	1.35e-11
pitutary_down	LOC105607945	70.8823	-8.79112	1.11122	-7.91125	2.55e-15	2.76e-13
pitutary_down	LOC105612707	71.2015	-8.79686	1.06415	-8.26659	1.38e-16	2.17e-14
pitutary_down	LOC105604993	71.3735	-8.80138	1.15402	-7.62669	2.41e-14	2.14e-12
pitutary_down	LOC105606866	71.454	-8.80249	1.1115	-7.91949	2.38e-15	2.6e-13
pitutary_down	LOC101119335	71.4765	-8.80565	1.30782	-6.73309	1.66e-11	8.45e-10
pitutary_down	LOC105603863	72.0273	-8.81498	1.2373	-7.12435	1.05e-12	6.81e-11
pitutary_down	AOC2	72.1437	-8.81666	1.09274	-8.06839	7.12e-16	8.79e-14
pitutary_down	LOC106991409	72.1773	-8.81882	1.27212	-6.9324	4.14e-12	2.36e-10
pitutary_down	LOC101109189	72.4138	-8.8232	1.19083	-7.40926	1.27e-13	9.82e-12
pitutary_down	IGSF22	72.3503	-8.82389	1.13708	-7.76011	8.49e-15	8.1e-13
pitutary_down	LOC105603111	72.8037	-8.83091	1.21414	-7.27337	3.51e-13	2.44e-11
pitutary_down	LOC106991208	72.9166	-8.83305	1.36315	-6.47987	9.18e-11	4.13e-09
pitutary_down	LOC106991785	73.152	-8.83637	1.03469	-8.5401	1.34e-17	2.77e-15
pitutary_down	LOC105609005	73.711	-8.84907	1.08026	-8.19158	2.58e-16	3.69e-14
pitutary_down	LOC105616591	73.7788	-8.84981	1.33197	-6.64412	3.05e-11	1.48e-09
pitutary_down	LOC105609339	74.1155	-8.85592	1.19878	-7.38745	1.5e-13	1.14e-11
pitutary_down	LOC106990737	74.4968	-8.8638	1.12194	-7.90045	2.78e-15	2.98e-13
pitutary_down	LOC105609947	74.6382	-8.86653	1.17604	-7.53932	4.72e-14	3.97e-12
pitutary_down	LOC105615315	74.7211	-8.86706	1.1152	-7.95108	1.85e-15	2.1e-13
pitutary_down	LOC105608924	74.687	-8.86744	1.21267	-7.31233	2.63e-13	1.89e-11
pitutary_down	LOC105604305	75.1849	-8.8781	1.21161	-7.32751	2.34e-13	1.71e-11
pitutary_down	LOC106990848	75.3185	-8.87928	1.20264	-7.38317	1.55e-13	1.17e-11
pitutary_down	LOC106991201	75.4051	-8.88042	1.17361	-7.56674	3.83e-14	3.26e-12
pitutary_down	LOC105612881	75.7622	-8.88721	1.11287	-7.98587	1.4e-15	1.65e-13
pitutary_down	LOC105608433	75.7735	-8.8873	1.09112	-8.14513	3.79e-16	5.13e-14
pitutary_down	LOC106991723	75.7811	-8.88759	1.11061	-8.00245	1.22e-15	1.46e-13
pitutary_down	LOC101109418	75.8605	-8.89006	1.23096	-7.22208	5.12e-13	3.47e-11
pitutary_down	LOC106991699	76.2208	-8.89637	1.07904	-8.24473	1.66e-16	2.46e-14
pitutary_down	LOC106991654	76.2377	-8.89697	1.15147	-7.72663	1.1e-14	1.05e-12
pitutary_down	LOC105615667	76.5167	-8.90361	1.07755	-8.26284	1.42e-16	2.21e-14
pitutary_down	LOC105609024	77.0585	-8.91495	1.07453	-8.29664	1.07e-16	1.76e-14
pitutary_down	RPA4	77.4733	-8.92016	1.15523	-7.72153	1.15e-14	1.07e-12
pitutary_down	LOC101102604	78	-8.93022	1.10666	-8.06951	7.06e-16	8.76e-14
pitutary_down	LOC105615193	78.0691	-8.93129	1.12974	-7.90564	2.67e-15	2.88e-13
pitutary_down	LOC105602439	78.0795	-8.93284	1.20645	-7.40427	1.32e-13	1.02e-11
pitutary_down	LOC105609173	78.2399	-8.93491	1.24788	-7.16007	8.06e-13	5.27e-11
pitutary_down	LOC105615651	78.8092	-8.94393	1.12149	-7.97505	1.52e-15	1.75e-13
pitutary_down	KCNJ13	80.3572	-8.97353	1.21912	-7.36067	1.83e-13	1.37e-11
pitutary_down	LOC105607421	80.6634	-8.97877	1.08969	-8.23973	1.73e-16	2.55e-14
pitutary_down	LOC105607881	80.7991	-8.981	1.16391	-7.71625	1.2e-14	1.11e-12
pitutary_down	LOC101112316	81.7176	-8.99654	1.08585	-8.28528	1.18e-16	1.89e-14
pitutary_down	LOC106991037	81.7788	-8.99782	1.15423	-7.7955	6.42e-15	6.31e-13
pitutary_down	TMEM253	81.8909	-9.0014	1.13236	-7.94925	1.88e-15	2.12e-13
pitutary_down	LOC105611653	82.0461	-9.00298	1.15889	-7.76863	7.93e-15	7.64e-13
pitutary_down	LOC105610224	82.1724	-9.00602	1.28515	-7.00774	2.42e-12	1.45e-10
pitutary_down	LOC105602227	82.5924	-9.01474	1.27827	-7.0523	1.76e-12	1.09e-10
pitutary_down	LOC105615102	83.2884	-9.02474	1.10687	-8.15339	3.54e-16	4.85e-14
pitutary_down	LOC105603797	83.4126	-9.02748	1.13192	-7.97536	1.52e-15	1.75e-13
pitutary_down	LOC106991717	83.4779	-9.0283	1.21479	-7.432	1.07e-13	8.44e-12
pitutary_down	LOC106990436	83.9425	-9.03688	1.17846	-7.66839	1.74e-14	1.58e-12
pitutary_down	LOC105612745	84.1977	-9.03977	1.07507	-8.40857	4.15e-17	7.54e-15
pitutary_down	LOC101116723	85.5907	-9.06348	1.10196	-8.2249	1.95e-16	2.85e-14
pitutary_down	ADAMTS12	85.4384	-9.06382	1.16182	-7.80142	6.12e-15	6.08e-13
pitutary_down	LOC105604809	85.8869	-9.06941	1.20018	-7.55671	4.13e-14	3.5e-12
pitutary_down	LOC105603621	86.8814	-9.08582	1.13879	-7.97848	1.48e-15	1.72e-13
pitutary_down	LOC106991251	87.2451	-9.09222	1.16246	-7.82154	5.22e-15	5.25e-13
pitutary_down	ZIC1	87.4194	-9.0964	1.28857	-7.05932	1.67e-12	1.05e-10
pitutary_down	GLRA1	87.5453	-9.09876	1.19942	-7.58599	3.3e-14	2.86e-12
pitutary_down	LOC105615488	87.7837	-9.1015	1.68186	-5.41157	6.25e-08	1.81e-06
pitutary_down	LOC106991896	88.0016	-9.10758	1.09399	-8.32513	8.42e-17	1.43e-14
pitutary_down	LOC106991079	88.2194	-9.10844	1.31786	-6.91156	4.79e-12	2.7e-10
pitutary_down	LOC101122076	88.282	-9.1102	1.12822	-8.07488	6.75e-16	8.48e-14
pitutary_down	LOC106991501	89.4183	-9.12686	1.12941	-8.08106	6.42e-16	8.21e-14
pitutary_down	STX1B	90.5948	-9.1481	1.11061	-8.23701	1.77e-16	2.59e-14
pitutary_down	LOC105604520	90.5946	-9.14846	1.23952	-7.38063	1.58e-13	1.19e-11
pitutary_down	LOC106991732	91.9248	-9.16679	1.13439	-8.08084	6.43e-16	8.21e-14
pitutary_down	DDI1	91.8781	-9.1672	1.09101	-8.4025	4.37e-17	7.87e-15
pitutary_down	LOC106991674	92.5591	-9.17699	1.1675	-7.86036	3.83e-15	3.98e-13
pitutary_down	LOC105602936	93.3713	-9.18936	1.10875	-8.28802	1.15e-16	1.88e-14
pitutary_down	LOC105613342	93.7655	-9.19555	1.22746	-7.49154	6.81e-14	5.57e-12
pitutary_down	LOC105605518	93.8472	-9.19654	1.11315	-8.26171	1.44e-16	2.21e-14
pitutary_down	LOC105612994	94.365	-9.20391	1.08183	-8.50775	1.77e-17	3.53e-15
pitutary_down	LOC105615658	94.7381	-9.21015	1.07675	-8.55364	1.19e-17	2.54e-15
pitutary_down	LOC106990645	94.8219	-9.21398	1.27403	-7.23217	4.75e-13	3.24e-11
pitutary_down	LOC101106609	95.0903	-9.21827	1.11527	-8.2655	1.39e-16	2.17e-14
pitutary_down	LOC105604519	95.4381	-9.22142	1.18148	-7.80498	5.95e-15	5.93e-13
pitutary_down	LOC106991636	95.4826	-9.22179	1.19732	-7.70203	1.34e-14	1.23e-12
pitutary_down	LOC105605514	96.1984	-9.23278	1.24091	-7.44031	1e-13	8.01e-12
pitutary_down	LOC105604499	96.3469	-9.23558	1.32174	-6.98747	2.8e-12	1.66e-10
pitutary_down	LOC101101862	96.4314	-9.23761	1.13833	-8.11508	4.85e-16	6.34e-14
pitutary_down	LOC106990927	97.6357	-9.25481	1.18017	-7.84193	4.44e-15	4.55e-13
pitutary_down	LOC106991140	97.8622	-9.25766	1.33689	-6.92477	4.37e-12	2.48e-10
pitutary_down	LOC105605750	98.8134	-9.27376	1.1967	-7.74947	9.23e-15	8.77e-13
pitutary_down	LOC105603485	99.5618	-9.28296	1.12041	-8.28531	1.18e-16	1.89e-14
pitutary_down	LOC101113857	99.8399	-9.28585	1.12917	-8.22359	1.98e-16	2.86e-14
pitutary_down	IGF2BP3	99.9951	-9.28897	1.21308	-7.65733	1.9e-14	1.71e-12
pitutary_down	LOC105603843	99.9872	-9.28915	1.28943	-7.20409	5.84e-13	3.92e-11
pitutary_down	LOC105616582	100.158	-9.2912	1.14354	-8.12496	4.48e-16	5.91e-14
pitutary_down	LOC105615289	100.34	-9.29367	1.07308	-8.66075	4.69e-18	1.18e-15
pitutary_down	LOC105602161	100.693	-9.29878	1.14982	-8.08719	6.11e-16	7.88e-14
pitutary_down	LOC105611677	100.844	-9.30077	1.26958	-7.32588	2.37e-13	1.72e-11
pitutary_down	LOC105606963	100.913	-9.30174	1.03733	-8.96704	3.05e-19	1.28e-16
pitutary_down	IGF1	101.697	-9.31336	1.29488	-7.19248	6.36e-13	4.23e-11
pitutary_down	LOC106992034	102.034	-9.31886	1.16665	-7.98773	1.37e-15	1.64e-13
pitutary_down	IL4	102.369	-9.32239	1.13029	-8.24777	1.61e-16	2.45e-14
pitutary_down	LOC106991068	102.381	-9.32254	1.1832	-7.87912	3.3e-15	3.51e-13
pitutary_down	LOC105606884	102.544	-9.32423	1.10277	-8.4553	2.78e-17	5.27e-15
pitutary_down	LOC106991832	103.097	-9.33272	1.10158	-8.47214	2.41e-17	4.68e-15
pitutary_down	LOC105613099	103.144	-9.33379	1.24551	-7.49396	6.68e-14	5.51e-12
pitutary_down	LOC106991490	103.518	-9.33838	1.15132	-8.11101	5.02e-16	6.52e-14
pitutary_down	LOC105604598	104.816	-9.35685	1.21127	-7.72485	1.12e-14	1.06e-12
pitutary_down	ST8SIA6	105.176	-9.36239	1.35202	-6.92476	4.37e-12	2.48e-10
pitutary_down	LOC101118919	106.033	-9.37298	1.15301	-8.12917	4.32e-16	5.75e-14
pitutary_down	LOC101108350	106.007	-9.37319	1.22908	-7.62616	2.42e-14	2.14e-12
pitutary_down	LOC101119825	106.534	-9.38131	2.70753	-3.46489	0.000530444	0.00928527
pitutary_down	LOC105614706	107.36	-9.39097	1.17627	-7.9837	1.42e-15	1.66e-13
pitutary_down	LOC105606241	107.858	-9.39818	1.11527	-8.42681	3.55e-17	6.5e-15
pitutary_down	LOC105609420	108.257	-9.40345	1.24387	-7.55985	4.04e-14	3.43e-12
pitutary_down	LOC106991214	108.565	-9.40901	1.09897	-8.56167	1.11e-17	2.39e-15
pitutary_down	LOC105605444	108.819	-9.41054	1.17428	-8.0139	1.11e-15	1.34e-13
pitutary_down	LOC106990840	108.848	-9.4111	1.06756	-8.81556	1.19e-18	3.91e-16
pitutary_down	LOC106990839	108.964	-9.41445	1.10701	-8.50443	1.82e-17	3.58e-15
pitutary_down	LOC105604939	110.447	-9.4325	1.18137	-7.9844	1.41e-15	1.66e-13
pitutary_down	LOC105612266	110.655	-9.43455	1.10342	-8.55026	1.23e-17	2.56e-15
pitutary_down	LOC105612039	111.457	-9.44457	1.09402	-8.63293	5.98e-18	1.42e-15
pitutary_down	LOC106991773	111.534	-9.44687	1.24549	-7.58488	3.33e-14	2.87e-12
pitutary_down	LOC105616398	112.383	-9.45751	1.17078	-8.07797	6.59e-16	8.36e-14
pitutary_down	LOC101118715	113.755	-9.47537	1.08516	-8.73176	2.51e-18	6.91e-16
pitutary_down	LOC105611192	113.805	-9.4764	1.2092	-7.83693	4.62e-15	4.71e-13
pitutary_down	LOC105610622	113.948	-9.47686	1.14089	-8.30656	9.85e-17	1.64e-14
pitutary_down	LOC106991706	114.508	-9.48453	1.06119	-8.93767	3.97e-19	1.56e-16
pitutary_down	LOC106990887	114.74	-9.487	1.09884	-8.63364	5.94e-18	1.42e-15
pitutary_down	LOC101106852	115.05	-9.49225	2.73433	-3.47151	0.000517545	0.00908083
pitutary_down	LOC106991119	115.213	-9.49287	1.13192	-8.38651	5.01e-17	8.88e-15
pitutary_down	LOC105608134	116.271	-9.50627	1.14183	-8.3255	8.4e-17	1.43e-14
pitutary_down	IFNK	116.434	-9.50829	1.22007	-7.79323	6.53e-15	6.4e-13
pitutary_down	LOC106990948	116.896	-9.51411	1.10762	-8.58969	8.72e-18	1.93e-15
pitutary_down	LOC105606101	117.671	-9.5243	1.34875	-7.06158	1.65e-12	1.04e-10
pitutary_down	LOC105615601	118.008	-9.5279	1.12719	-8.45282	2.84e-17	5.34e-15
pitutary_down	LOC106991677	118.792	-9.53784	1.28022	-7.45018	9.32e-14	7.46e-12
pitutary_down	MEFV	119.504	-9.54651	1.17055	-8.15556	3.48e-16	4.82e-14
pitutary_down	LOC105609567	119.484	-9.54667	1.1218	-8.51013	1.74e-17	3.5e-15
pitutary_down	CSMD1	119.661	-9.54893	1.25964	-7.5807	3.44e-14	2.95e-12
pitutary_down	LOC105604517	119.861	-9.55087	1.21261	-7.87627	3.37e-15	3.55e-13
pitutary_down	LOC105609914	120.925	-9.56279	1.11274	-8.59395	8.4e-18	1.88e-15
pitutary_down	LOC105602591	121.965	-9.57609	1.12506	-8.51159	1.72e-17	3.48e-15
pitutary_down	LOC106991296	122.632	-9.58314	1.12055	-8.55214	1.21e-17	2.55e-15
pitutary_down	LOC105603991	123.457	-9.59448	1.17522	-8.16396	3.24e-16	4.55e-14
pitutary_down	LOC106990936	124.083	-9.60069	1.23673	-7.76295	8.3e-15	7.95e-13
pitutary_down	LOC105604265	124.227	-9.60208	1.11981	-8.57472	9.93e-18	2.18e-15
pitutary_down	LOC105615038	124.868	-9.60934	1.16127	-8.27483	1.29e-16	2.04e-14
pitutary_down	LOC101102935	125.933	-9.62159	1.09441	-8.79155	1.48e-18	4.58e-16
pitutary_down	LOC106991703	127.09	-9.63567	1.1002	-8.75814	1.99e-18	5.6e-16
pitutary_down	LOC105608136	127.319	-9.63724	1.11348	-8.65503	4.93e-18	1.22e-15
pitutary_down	LOC105603670	128.953	-9.65593	1.18427	-8.15353	3.53e-16	4.85e-14
pitutary_down	LOC105604955	129.492	-9.66309	2.12897	-4.53886	5.66e-06	0.000129567
pitutary_down	LOC101122491	130.046	-9.66807	1.10384	-8.7586	1.98e-18	5.6e-16
pitutary_down	LOC105606987	130.246	-9.67133	1.15394	-8.38116	5.24e-17	9.22e-15
pitutary_down	LOC106991438	131.638	-9.68709	1.24471	-7.78258	7.11e-15	6.9e-13
pitutary_down	LOC106990981	132.662	-9.6981	1.2211	-7.94208	1.99e-15	2.22e-13
pitutary_down	LOC105605156	134.652	-9.7185	1.10874	-8.76535	1.86e-18	5.47e-16
pitutary_down	TMEM262	136.075	-9.73565	1.03551	-9.40176	5.37e-21	3.87e-18
pitutary_down	COL10A1	136.351	-9.73742	1.09528	-8.89036	6.09e-19	2.16e-16
pitutary_down	LOC105604004	137.126	-9.7452	1.23723	-7.87661	3.36e-15	3.55e-13
pitutary_down	LOC105616121	137.528	-9.74854	1.12022	-8.70237	3.25e-18	8.44e-16
pitutary_down	LOC105604420	141.996	-9.79508	1.24547	-7.86457	3.7e-15	3.87e-13
pitutary_down	LOC105606282	143.753	-9.81357	1.16027	-8.45803	2.72e-17	5.19e-15
pitutary_down	LOC105602032	144.021	-9.8153	1.16226	-8.44504	3.04e-17	5.61e-15
pitutary_down	LOC101120925	144.129	-9.81722	1.09221	-8.98842	2.51e-19	1.12e-16
pitutary_down	LOC106991877	144.902	-9.82419	1.14207	-8.6021	7.83e-18	1.78e-15
pitutary_down	LOC101110457	146.087	-9.83745	1.18028	-8.33483	7.76e-17	1.33e-14
pitutary_down	PAX7	150.114	-9.87542	1.13898	-8.67043	4.31e-18	1.09e-15
pitutary_down	LOC105609873	150.545	-9.87942	1.09536	-9.01933	1.89e-19	8.63e-17
pitutary_down	SPHKAP	151.175	-9.88685	1.40579	-7.03295	2.02e-12	1.24e-10
pitutary_down	CYP17	151.838	-9.89157	1.19961	-8.24566	1.64e-16	2.46e-14
pitutary_down	LOC105614905	152.907	-9.9015	1.12516	-8.80006	1.37e-18	4.3e-16
pitutary_down	LOC106991801	156.536	-9.93667	1.0339	-9.61089	7.19e-22	8.46e-19
pitutary_down	LOC105614425	156.596	-9.93677	1.16809	-8.50686	1.79e-17	3.53e-15
pitutary_down	LOC105602967	156.677	-9.93701	1.18943	-8.35441	6.58e-17	1.14e-14
pitutary_down	LOC105615660	162.078	-9.98605	1.14035	-8.75704	2e-18	5.6e-16
pitutary_down	LOC105615681	162.25	-9.98726	1.16094	-8.60273	7.78e-18	1.78e-15
pitutary_down	GRIK3	162.322	-9.98877	1.50722	-6.62726	3.42e-11	1.65e-09
pitutary_down	LOC105604535	162.513	-9.98994	1.23707	-8.0755	6.72e-16	8.48e-14
pitutary_down	LOC105616336	163.369	-9.99768	1.26184	-7.92312	2.32e-15	2.54e-13
pitutary_down	LOC105608857	163.756	-10.0004	1.12878	-8.85949	8.04e-19	2.76e-16
pitutary_down	CDH9	164.634	-10.0087	1.3403	-7.46754	8.17e-14	6.61e-12
pitutary_down	LOC105603067	164.725	-10.009	1.11683	-8.96201	3.19e-19	1.32e-16
pitutary_down	LOC105604563	167.069	-10.0298	1.24417	-8.06142	7.54e-16	9.26e-14
pitutary_down	LOC105613113	170.328	-10.0575	1.09366	-9.19619	3.71e-20	2.12e-17
pitutary_down	LOC105605449	172.041	-10.0722	1.26994	-7.93124	2.17e-15	2.4e-13
pitutary_down	LOC105615856	172.799	-10.0783	1.11268	-9.05765	1.33e-19	6.47e-17
pitutary_down	LOC105615619	173.282	-10.0823	1.20419	-8.37267	5.63e-17	9.83e-15
pitutary_down	LOC105603123	174.695	-10.0946	1.42979	-7.06023	1.66e-12	1.04e-10
pitutary_down	LOC105604699	175.424	-10.0995	1.05832	-9.54289	1.39e-21	1.29e-18
pitutary_down	LOC105604700	177.12	-10.114	1.16967	-8.64687	5.29e-18	1.29e-15
pitutary_down	LOC105615970	179.045	-10.1292	1.08055	-9.37411	6.98e-21	4.86e-18
pitutary_down	LOC105605124	187.123	-10.1945	1.17006	-8.7128	2.96e-18	7.79e-16
pitutary_down	LOC105615472	189.799	-10.2135	1.14511	-8.91919	4.7e-19	1.75e-16
pitutary_down	LOC105605436	193.059	-10.2381	1.1263	-9.09002	9.9e-20	5.03e-17
pitutary_down	LOC101109121	193.486	-10.2418	1.20205	-8.52032	1.59e-17	3.26e-15
pitutary_down	LOC105615919	193.776	-10.2438	1.17555	-8.71407	2.93e-18	7.79e-16
pitutary_down	LOC105603470	193.812	-10.2442	1.11703	-9.17087	4.69e-20	2.62e-17
pitutary_down	ARR3	201.864	-10.3026	1.141	-9.02946	1.73e-19	8.03e-17
pitutary_down	LOC105615846	203.452	-10.3138	1.10376	-9.34426	9.25e-21	5.91e-18
pitutary_down	SYTL5	204.093	-10.3197	1.03288	-9.99117	1.67e-23	9.3e-20
pitutary_down	LOC105610786	208.108	-10.3467	1.17528	-8.80362	1.32e-18	4.23e-16
pitutary_down	LOC105614982	214.436	-10.3901	1.23003	-8.44697	2.99e-17	5.56e-15
pitutary_down	RGSL1	216.313	-10.4035	1.20298	-8.64812	5.24e-18	1.29e-15
pitutary_down	LOC105615888	217.253	-10.4087	1.19231	-8.72987	2.55e-18	6.95e-16
pitutary_down	FNDC9	221.191	-10.4348	1.11352	-9.37097	7.19e-21	4.86e-18
pitutary_down	LOC105608206	233.594	-10.5135	1.11039	-9.46833	2.84e-21	2.19e-18
pitutary_down	LOC106991779	244.01	-10.5777	1.06829	-9.90149	4.1e-23	1.53e-19
pitutary_down	C18H14orf132	247.515	-10.5979	1.19266	-8.88591	6.34e-19	2.21e-16
pitutary_down	LOC105604399	248.805	-10.6045	1.18432	-8.95407	3.43e-19	1.37e-16
pitutary_down	LOC106991100	254.357	-10.6364	1.19247	-8.91963	4.68e-19	1.75e-16
pitutary_down	LOC106991667	255.271	-10.643	1.09907	-9.68364	3.54e-22	4.94e-19
pitutary_down	LOC105604494	255.532	-10.643	1.18827	-8.95676	3.34e-19	1.36e-16
pitutary_down	LOC101103499	263.826	-10.6895	1.17785	-9.07548	1.13e-19	5.62e-17
pitutary_down	LOC105609822	270.382	-10.7245	1.09862	-9.76172	1.64e-22	2.8e-19
pitutary_down	LOC106990849	276.492	-10.7569	1.11551	-9.64303	5.26e-22	6.53e-19
pitutary_down	LOC101102326	279.301	-10.7713	1.10419	-9.75497	1.76e-22	2.8e-19
pitutary_down	LOC105602035	280.043	-10.7753	1.21193	-8.89101	6.06e-19	2.16e-16
pitutary_down	LOC105615107	290.615	-10.8286	1.16932	-9.26063	2.03e-20	1.23e-17
pitutary_down	LOC105603537	292.339	-10.8374	1.23403	-8.78213	1.6e-18	4.84e-16
pitutary_down	LOC105612041	309.123	-10.9177	1.12851	-9.6744	3.87e-22	5.09e-19
pitutary_down	LOC105615544	314.765	-10.9442	1.15232	-9.49749	2.15e-21	1.72e-18
pitutary_down	LOC105607935	323.836	-10.9851	1.21419	-9.04728	1.47e-19	6.97e-17
pitutary_down	LOC105604690	325.457	-10.992	1.09474	-10.0408	1.01e-23	7.51e-20
pitutary_down	LOC101102366	338.859	-11.0504	1.13952	-9.69744	3.09e-22	4.6e-19
pitutary_down	TAC3	346.038	-11.0808	1.83181	-6.04911	1.46e-09	5.31e-08
pitutary_down	LOC105611536	348.388	-11.0904	1.25219	-8.85681	8.23e-19	2.79e-16
pitutary_down	LOC105609200	373.945	-11.1926	1.17579	-9.51922	1.74e-21	1.5e-18
pitutary_down	SYNDIG1L	377.141	-11.2049	1.24884	-8.97227	2.9e-19	1.25e-16
pitutary_down	LOC105610517	380.459	-11.2175	1.17765	-9.52533	1.65e-21	1.47e-18
pitutary_down	LOC105605132	465.343	-11.5081	1.19821	-9.60437	7.66e-22	8.47e-19
pitutary_down	LOC105612857	542.933	-11.7306	1.18915	-9.86469	5.92e-23	1.89e-19
pitutary_down	LOC105616020	543.215	-11.7311	1.04999	-11.1725	5.56e-29	1.24e-24
pitutary_down	LOC105616095	701.951	-12.1012	1.11317	-10.871	1.58e-27	1.77e-23
pitutary_down	OTOL1	2391.44	-13.8699	1.48122	-9.36385	7.69e-21	5.05e-18
pitutary_down	LOC101104321	19.0988	-21.4309	3.1179	-6.87352	6.26e-12	3.49e-10
pitutary_down	LOC101104054	86.5202	-23.4865	2.88649	-8.13671	4.06e-16	5.43e-14

## Sheet: ovary-DEGs
type	DEGs	baseMean	log2FC	lfcSE	stat	PValue	FDR
ovary-up	LOC101104237	1628.22	14.3494	1.0655	13.4673	2.43665e-41	5.61867e-37
ovary-up	KRTDAP	236.379	25.1425	3.11671	8.067	7.20465e-16	5.03475e-12
ovary-up	CYP3A24	40.1094	9.00521	1.2041	7.47876	7.50246e-14	3.45998e-10
ovary-up	LOC106991198	893.445	13.4836	1.99793	6.74877	1.49104e-11	4.9117e-08
ovary-up	LOC101118441	49.8051	9.3183	1.45024	6.42534	1.31579e-10	3.7926e-07
ovary-up	LOC105616525	17.5926	7.81502	1.2848	6.08265	1.1821e-09	2.72581e-06
ovary-up	ZBED2	11.715	7.22993	1.40541	5.14437	2.68417e-07	0.000442102
ovary-up	LOC105604077	34.8902	6.3503	1.24665	5.0939	3.50767e-07	0.000505521
ovary-up	KLHL35	26.3505	8.39938	1.93452	4.34185	1.41289e-05	0.0141652
ovary-up	LOC101102813	49.1405	9.29935	2.16535	4.29461	1.74999e-05	0.0168137
ovary-up	LOC101109377	36.7869	8.88127	2.09769	4.23384	2.29731e-05	0.0203745
ovary-up	LOC101103612	13.0814	7.39089	1.74324	4.23975	2.23773e-05	0.0203745
ovary-up	LOC105607499	11.4296	7.19445	1.72991	4.15887	3.19829e-05	0.026339
ovary-up	LOC105609648	15.6015	7.64334	1.92438	3.97185	7.13159e-05	0.0530475
ovary-up	LOC105613428	8.92707	6.83895	1.78364	3.83427	0.00012594	0.0854132
ovary-up	LOC105610222	17.3045	7.79291	2.13913	3.64303	0.000269446	0.172588
ovary-up	LOC105606875	13.6034	7.44571	2.29998	3.23729	0.00120672	0.593585
ovary-up	LOC101117062	10.7093	7.10074	2.24825	3.15834	0.00158669	0.746683
ovary-up	KCNK15	6.71911	6.4263	2.04773	3.13825	0.0016996	0.767881
ovary-up	LOC101106027	65.7055	9.71833	3.11717	3.11767	0.00182284	0.793073
ovary-up	LOC105616435	9.64583	6.94926	2.26957	3.06193	0.00219918	0.889664
ovary-up	LYPD8	6.1461	6.29925	3.12335	2.01682	0.0437138	0.999997
ovary-up	LOC105609546	8.93168	6.83879	2.84104	2.40714	0.016078	0.999997
ovary-up	LOC105606293	6.58669	6.40005	2.89487	2.21083	0.0270479	0.999997
ovary-up	LOC105606681	5.00975	6.00665	3.03988	1.97595	0.0481608	0.999997
ovary-up	LOC101118283	6.50275	6.3817	2.88135	2.21483	0.0267718	0.999997
ovary-up	LOC105604092	5.36877	6.10648	2.96151	2.06194	0.039213	0.999997
ovary-up	LOC106990955	8.68689	6.7993	2.81295	2.41714	0.0156429	0.999997
ovary-up	LOC101105020	3.41012	5.45142	2.52836	2.15611	0.0310754	0.999997
ovary-up	LOC106990853	6.35532	6.34835	3.12312	2.03269	0.0420836	0.999997
ovary-up	GLOD5	5.42069	6.12101	2.37663	2.5755	0.0100095	0.999997
ovary-up	LOC105615362	15.8111	4.65082	2.2761	2.04333	0.04102	0.999997
ovary-up	SIM2	4.76307	5.93158	3.02614	1.96012	0.0499823	0.999997
ovary-up	TBC1D21	10.2826	7.0427	2.35397	2.99184	0.00277301	0.999997
ovary-up	LOC106991766	7.97363	6.67406	2.38001	2.80422	0.00504386	0.999997
ovary-up	LOC105615687	7.04571	6.49666	3.12248	2.08061	0.0374697	0.999997
ovary-up	LOC101122387	4.99884	6.00364	2.98902	2.00857	0.0445832	0.999997
ovary-up	GOT1L1	5.53253	6.14864	3.1241	1.96813	0.0490529	0.999997
ovary-up	LOC105605896	5.06762	6.02208	2.37891	2.53145	0.0113593	0.999997
ovary-up	C20H6orf10	7.26993	6.54146	3.1223	2.09508	0.036164	0.999997
ovary-up	LOC105606046	9.36997	6.90817	3.12101	2.21344	0.0268671	0.999997
ovary-up	LOC105609468	5.51961	6.14394	3.12413	1.96661	0.0492283	0.999997
ovary-up	LOC106991098	4.86851	5.9632	3.02354	1.97226	0.0485799	0.999997
ovary-up	LOC101108654	5.97882	6.26134	3.12353	2.00457	0.0450092	0.999997
ovary-up	C23H18orf63	2.90378	5.22011	2.58473	2.0196	0.0434248	0.999997
ovary-up	CNGA1	6.73084	6.43089	3.12276	2.05936	0.0394596	0.999997
ovary-up	LOC106990471	17.1131	7.77752	2.70818	2.87186	0.00408062	0.999997
ovary-up	LOC105602765	7.58547	6.60314	2.90756	2.27103	0.0231453	0.999997
ovary-up	TTR	10.8816	7.12368	3.12039	2.28295	0.0224335	0.999997
ovary-up	C11H17orf98	5.01092	6.00593	3.0286	1.98307	0.0473591	0.999997
ovary-up	LOC105601851	8.38711	6.74856	2.31155	2.9195	0.00350594	0.999997
ovary-up	LOC105615890	5.88363	6.23617	2.99185	2.08438	0.0371253	0.999997
ovary-up	LOC101103146	5.80189	6.21546	3.12376	1.98974	0.04662	0.999997
ovary-up	UGT1A4-2	10.7972	7.11376	2.90844	2.4459	0.0144491	0.999997
ovary-up	CCER1	4.07586	5.70794	2.46052	2.31982	0.0203509	0.999997
ovary-up	RLN2	6.85773	6.4581	3.12264	2.06815	0.0386256	0.999997
ovary-up	LOC105603397	6.42607	6.36455	2.42573	2.62377	0.00869635	0.999997
ovary-down	CDH22	11.3051	7.17874	2.71426	2.64482	0.00817343	0.999997
ovary-down	LOC101111253	168.311	-10.8346	0.947339	-11.4369	2.73407e-30	3.15224e-26
ovary-down	LOC101107530	41.7556	-8.82335	1.09696	-8.04346	8.73368e-16	5.03475e-12
ovary-down	RRAGC-2	36.2798	-8.62085	1.1987	-7.19182	6.3931e-13	2.45697e-09
ovary-down	MARVELD1	22.6749	-7.9421	1.27792	-6.21486	5.13715e-10	1.31619e-06
ovary-down	LOC106991347	17.675	-7.58313	1.26921	-5.9747	2.30509e-09	4.83211e-06
ovary-down	LOC101123026	16.1428	-7.45235	1.25098	-5.95723	2.56553e-09	4.92988e-06
ovary-down	LOC105601884	17.1457	-7.53894	1.37965	-5.46439	4.64506e-08	8.23926e-05
ovary-down	DCX	12.9747	-7.13779	1.39375	-5.12128	3.03471e-07	0.000466516
ovary-down	LOC105605383	15.4147	-7.38661	1.47104	-5.02135	5.13087e-07	0.000695957
ovary-down	CALCR	15.8548	-7.4264	1.50771	-4.9256	8.41005e-07	0.00107737
ovary-down	SHISA9	13.1825	-7.16092	1.4902	-4.80535	1.5448e-06	0.00187482
ovary-down	LOC105615668	24.5992	-8.06018	1.70993	-4.71375	2.43202e-06	0.002804
ovary-down	LOC101116639	11.061	-6.90669	1.53329	-4.50449	6.6534e-06	0.00730575
ovary-down	ASB15	38.2119	-8.69589	1.99134	-4.36686	1.26048e-05	0.0132115
ovary-down	LOC105604166	8.95998	-6.60339	1.5769	-4.18758	2.81949e-05	0.0240795
ovary-down	LOC101107772	10.0046	-6.76205	1.67791	-4.03003	5.57697e-05	0.0443446
ovary-down	LOC105616417	8.65344	-6.55358	1.63114	-4.0178	5.87449e-05	0.0451533
ovary-down	LOC106992042	20.6293	-7.80629	2.01804	-3.86826	0.000109614	0.0772522
ovary-down	LOC101121116	32.617	-8.46726	2.19009	-3.86617	0.000110556	0.0772522
ovary-down	LOC101104308	7.58523	-6.36198	1.68582	-3.77382	0.000160769	0.10592
ovary-down	LOC105602035	6.62197	-6.16755	1.70055	-3.6268	0.000286957	0.178836
ovary-down	LOC106990507	8.54352	-6.53476	1.82958	-3.57173	0.000354625	0.215192
ovary-down	LOC105608656	6.05213	-6.03757	1.69778	-3.55615	0.000376336	0.222511
ovary-down	LOC105608777	9.30021	-6.65763	1.89657	-3.51035	0.000447517	0.247456
ovary-down	LOC105602352	9.7971	-6.73089	1.91641	-3.51224	0.00044435	0.247456
ovary-down	LOC105603208	5.8335	-5.98385	1.70555	-3.50845	0.000450721	0.247456
ovary-down	LOC101113369	5.66578	-5.94194	1.75335	-3.3889	0.00070173	0.376307
ovary-down	KIAA1024	17.5281	-7.57086	2.24603	-3.37078	0.000749567	0.392824
ovary-down	LOC105606898	5.82291	-5.98167	1.83202	-3.26507	0.00109437	0.560781
ovary-down	LOC101104482	32.8916	-8.47937	2.61989	-3.23654	0.00120987	0.593585
ovary-down	LOC101104439	7.4033	-6.32825	2.0031	-3.15923	0.00158186	0.746683
ovary-down	LOC101102392	5.39992	-5.87316	1.86606	-3.14735	0.00164756	0.75982
ovary-down	LOC101107009	5.51294	-5.9016	1.88383	-3.13277	0.00173164	0.767881
ovary-down	LOC101113207	4.97979	-5.75482	1.85873	-3.09611	0.00196077	0.837287
ovary-down	LOC106991906	5.73012	-5.9572	1.92819	-3.08953	0.00200473	0.840493
ovary-down	LOC106991574	5.25607	-5.8345	1.90026	-3.07036	0.002138	0.880358
ovary-down	NPPC	2.76909	-4.90909	2.47967	-1.97973	0.0477333	0.999997
ovary-down	LOC105605504	2.75331	-4.90167	2.22674	-2.20127	0.0277166	0.999997
ovary-down	KLK15	4.81068	-5.70609	2.64373	-2.15835	0.0309007	0.999997
ovary-down	LOC105609664	5.64331	-5.93672	2.54046	-2.33687	0.019446	0.999997
ovary-down	LOC105616526	4.18252	-5.50336	2.77498	-1.98321	0.0473445	0.999997
ovary-down	LOC106991214	6.51091	-6.14211	2.49105	-2.46567	0.0136758	0.999997
ovary-down	LOC105606461	5.98285	-6.02087	2.53098	-2.37887	0.0173658	0.999997
ovary-down	AFP	21.974	-7.89744	2.78529	-2.83541	0.00457673	0.999997
ovary-down	LOC106991421	3.63928	-5.30355	2.13197	-2.48763	0.0128598	0.999997
ovary-down	LOC105607741	4.84122	-5.71489	2.78344	-2.05318	0.0400555	0.999997
ovary-down	LOC105608371	2.80176	-4.92627	2.2271	-2.21196	0.0269692	0.999997
ovary-down	LOC101105174	8.31713	-6.49557	2.46077	-2.63965	0.00829918	0.999997
ovary-down	LOC105604605	8.97365	-6.60572	3.06307	-2.15657	0.0310391	0.999997
ovary-down	LOC105610849	4.65031	-5.65781	1.99049	-2.84242	0.00447719	0.999997
ovary-down	POF1B	5.39277	-5.87088	2.70119	-2.17344	0.0297474	0.999997
ovary-down	LOC106991391	9.60789	-6.70445	2.36437	-2.83562	0.00457373	0.999997
ovary-down	FGF23	6.54528	-6.15006	2.66769	-2.30539	0.0211449	0.999997
ovary-down	LOC105605484	4.86542	-5.72235	2.78957	-2.05134	0.0402343	0.999997
ovary-down	LOC106991226	3.04637	-5.04743	2.15218	-2.34526	0.0190138	0.999997
ovary-down	CHRNB2	4.94401	-5.74587	2.65925	-2.16071	0.0307178	0.999997
ovary-down	TRNAR-ACG-10	3.84345	-5.38294	2.01976	-2.66514	0.00769568	0.999997
ovary-down	LOC105609949	7.01874	-6.2515	2.43719	-2.56504	0.0103163	0.999997
ovary-down	LOC101108856	6.19372	-6.07109	2.62264	-2.31488	0.0206196	0.999997
ovary-down	LOC105604353	24.409	-8.04921	2.6738	-3.01041	0.00260899	0.999997
ovary-down	LOC105614966	5.8463	-5.98764	2.55975	-2.33915	0.0193278	0.999997
ovary-down	LOC101122865	5.65048	-5.93814	2.72608	-2.17827	0.0293859	0.999997
ovary-down	TCN1	10.7354	-6.86405	3.0564	-2.24579	0.0247171	0.999997
ovary-down	GRP	7.60187	-6.36595	3.06355	-2.07796	0.0377128	0.999997
ovary-down	GSG1L2	6.02076	-6.02991	2.55639	-2.35876	0.0183359	0.999997
ovary-down	C23H18orf42	7.6106	-6.36775	3.06355	-2.07856	0.0376582	0.999997
ovary-down	CEACAM20	4.33297	-5.55517	2.77843	-1.99939	0.0455664	0.999997
ovary-down	LOC101121920	13.2676	-7.16947	2.98063	-2.40535	0.0161568	0.999997
ovary-down	LOC105603045	4.85314	-5.71838	1.97138	-2.9007	0.0037233	0.999997
ovary-down	CLEC3A	5.14217	-5.80128	2.01806	-2.87468	0.0040444	0.999997
ovary-down	LOC105616292	7.6283	-6.37029	2.56759	-2.48103	0.0131002	0.999997
ovary-down	CTRC	4.75951	-5.69061	2.6845	-2.1198	0.0340227	0.999997
ovary-down	LOC106990885	4.52427	-5.61813	2.72293	-2.06327	0.0390869	0.999997
ovary-down	LOC101107565	3.82756	-5.37511	2.1036	-2.5552	0.0106127	0.999997
ovary-down	LOC101108219	2.82782	-4.93853	2.17732	-2.26817	0.0233186	0.999997
ovary-down	MMP3	10.2848	-6.80217	3.06272	-2.22095	0.0263541	0.999997
ovary-down	LOC101106088	7.06635	-6.2601	3.06379	-2.04325	0.0410275	0.999997
ovary-down	LOC105610571	4.14841	-5.49207	2.15038	-2.554	0.0106493	0.999997
ovary-down	CCDC177	5.62586	-5.93215	2.55328	-2.32334	0.0201607	0.999997
ovary-down	LOC106991091	4.50897	-5.61234	2.69564	-2.08201	0.0373419	0.999997
ovary-down	FAM57B	9.26599	-6.65203	2.33675	-2.8467	0.00441754	0.999997
ovary-down	LOC101116409	16.092	-7.44819	2.84701	-2.61615	0.00889288	0.999997
ovary-down	LOC101105311	4.57463	-5.63448	2.05705	-2.7391	0.00616075	0.999997
ovary-down	LOC101102333	18.4254	-7.64324	2.81739	-2.71288	0.00667015	0.999997
ovary-down	LOC106990946	4.5941	-5.63856	2.74571	-2.05359	0.0400154	0.999997
ovary-down	LOC105616131	6.49496	-6.13952	2.45335	-2.50251	0.0123316	0.999997
ovary-down	KSR2	2.27768	-4.62805	2.32458	-1.99092	0.0464902	0.999997
ovary-down	LOC106990331	2.55477	-4.79274	2.24636	-2.13356	0.0328786	0.999997
ovary-down	LOC105612846	9.05636	-6.61874	2.44986	-2.70168	0.006899	0.999997
ovary-down	C2H9orf153	5.55298	-5.912	2.73507	-2.16155	0.0306527	0.999997
ovary-down	LOC101115581	9.82388	-6.73604	3.06283	-2.19928	0.0278578	0.999997
ovary-down	LOC106991925	3.07846	-5.06042	2.33463	-2.16755	0.0301932	0.999997
ovary-down	LOC105610512	2.89397	-4.97206	2.21082	-2.24897	0.0245144	0.999997
ovary-down	LOC105605281	2.50647	-4.76486	2.34642	-2.03069	0.0422864	0.999997
ovary-down	LOC101106199	7.47479	-6.34114	2.45114	-2.58702	0.00968104	0.999997

## Sheet: 51-TF genes
DEGs-TF	Tissue	Ensembl	TF-Family	Protein	Entrez ID	Hypothalamus	Ovary	Pitutary
SIM1	Brain	ENSOARG00000011739	bHLH	ENSOARP00000012585;	101123562	1	0	0
FERD3L	Brain	ENSOARG00000008159	bHLH	ENSOARP00000008751;	101119717	1	0	0
HELT	pitutary	ENSOARG00000007647	bHLH	ENSOARP00000008201;	-	0	0	1
MYF5	pitutary	ENSOARG00000015159	bHLH	ENSOARP00000016262;	443159	0	0	1
SIM2	ovary	ENSOARG00000014072	bHLH	ENSOARP00000015106;	-	0	1	0
NPAS1	pitutary	ENSOARG00000010869	bHLH	ENSOARP00000011657;	101117609	0	0	1
HAND2	pitutary	ENSOARG00000015352	bHLH	ENSOARP00000016468;	101120384	0	0	1
TWIST2	pitutary	ENSOARG00000000265	bHLH	ENSOARP00000000253;	101122639	0	0	1
GRHL3	pitutary	ENSOARG00000006636	CP2	ENSOARP00000007109;ENSOARP00000007111;	101117909	0	0	1
DMRTA1	pitutary	ENSOARG00000014437	DM	ENSOARP00000015492;	-	0	0	1
DMRT2	Brain	ENSOARG00000013245	DM	ENSOARP00000014191;	-	1	0	0
FOXD3	Brain	ENSOARG00000009638	Fork_head	ENSOARP00000010335;	-	1	0	0
FOXE1	pitutary	ENSOARG00000011193	Fork_head	ENSOARP00000011994;	-	0	0	1
FOXH1	pitutary	ENSOARG00000012986	Fork_head	ENSOARP00000013910;	-	0	0	1
BHMG1	pitutary	ENSOARG00000010225	HMG	ENSOARP00000010967;	-	0	0	1
HOXB5	Brain	ENSOARG00000007034	Homeobox	ENSOARP00000007539;	101115382	1	0	0
EVX1	Brain	ENSOARG00000009439	Homeobox	ENSOARP00000010130;	-	1	0	0
GSC	pitutary	ENSOARG00000015387	Homeobox	ENSOARP00000016507;	101119760	0	0	1
LBX2	Brain	ENSOARG00000012737	Homeobox	ENSOARP00000013642;	101118683	1	0	0
HOXD3	Brain	ENSOARG00000017472	Homeobox	ENSOARP00000018752;ENSOARP00000018753;	101106307	1	0	0
VAX1	Brain	ENSOARG00000018096	Homeobox	ENSOARP00000019428;	-	1	0	1
HOXC5	Brain	ENSOARG00000016284	Homeobox	ENSOARP00000017486;	-	1	0	0
SIX6	Brain	ENSOARG00000021128	Homeobox	ENSOARP00000022708;	-	1	0	0
HOXA10	pitutary	ENSOARG00000009675	Homeobox	ENSOARP00000010378;	101105239	0	0	1
MIXL1	pitutary	ENSOARG00000000055	Homeobox	ENSOARP00000000034;	101105839	0	0	1
HOXA3	Brain	ENSOARG00000009797	Homeobox	ENSOARP00000010503;	-	1	0	0
DLX1	Brain	ENSOARG00000001458	Homeobox	ENSOARP00000001516;	101113912	1	0	0
SIX2	Brain	ENSOARG00000006034	Homeobox	ENSOARP00000006459;	101110829	1	0	0
BSX	Brain	ENSOARG00000000084	Homeobox	ENSOARP00000000061;	-	1	0	0
DLX2	Brain	ENSOARG00000001343	Homeobox	ENSOARP00000001401;	-	1	0	0
LHX8	Brain	ENSOARG00000012587	Homeobox	ENSOARP00000013489;	101107567	1	0	0
LTF	pitutary	ENSOARG00000008620	Others	-	554321	0	0	1
PAX3	Brain	ENSOARG00000020289	PAX	ENSOARP00000021790;	101119698	1	0	0
PAX7	pitutary	ENSOARG00000010587	PAX	ENSOARP00000011364;	-	0	0	1
POU2F3	pitutary	ENSOARG00000016819	Pou	ENSOARP00000018063;	101110172	0	0	1
NR5A1	Brain	ENSOARG00000013422	SF-like	ENSOARP00000014393;	-	1	0	0
TBX10	pitutary	ENSOARG00000013751	T-box	ENSOARP00000014748;	-	0	0	1
TBR1	Brain	ENSOARG00000006620	T-box	ENSOARP00000007089;	-	1	0	0
OTX2	pitutary	ENSOARG00000021099	TF_Otx	ENSOARP00000022676;	101114527	0	0	1
NR1H4	Brain	ENSOARG00000013901	THR-like	ENSOARP00000014913;ENSOARP00000014910;	101105401	1	0	1
TULP1	pitutary	ENSOARG00000012164	Tub	ENSOARP00000013041;	101118311	0	0	1
ZBED2	Brain	ENSOARG00000001810	zf-BED	ENSOARP00000001897;	101118152	1	1	0
ZNF597	Brain	ENSOARG00000001732	zf-C2H2	ENSOARP00000001816;	-	1	0	0
ZIC1	pitutary	ENSOARG00000005434	zf-C2H2	ENSOARP00000005827;	-	0	0	1
SALL3	pitutary	ENSOARG00000004353	zf-C2H2	ENSOARP00000004658;	-	0	0	1
BCL11B	pitutary	ENSOARG00000000266	zf-C2H2	ENSOARP00000000255;	-	0	0	1
WT1	Brain	ENSOARG00000016334	zf-C2H2	ENSOARP00000017539;	-	1	0	0
FEZF1	Brain	ENSOARG00000018659	zf-C2H2	ENSOARP00000020032;	-	1	0	1
ZNF541	pitutary	ENSOARG00000011296	zf-C2H2	ENSOARP00000012109;	101102668	0	0	1
PRDM13	Brain	ENSOARG00000011775	zf-C2H2	ENSOARP00000012618;	101112324	1	0	0
GATA1	Brain	ENSOARG00000012017	zf-GATA	ENSOARP00000012880;	100820747	1	0	0
